# Supplementary material for: The Kalanchoë genome provides insights into convergent evolution and building blocks of crassulacean acid metabolism
Source: Nat Commun. 2017 Dec 1;8:1899. doi: 10.1038/s41467-017-01491-7 (PMC5711932; doi:10.1038/s41467-017-01491-7)
Supplement: Supplementary file 3 — Supplementary Data 1 [file 41467_2017_1491_MOESM3_ESM.xlsx]

## Sheet: Sheet1
Biological processes enriched in co-expression modules listed in Supplementary Fig. 9.
Up to the top ten groups are displayed according to the group corrected p-value (hypergeometric enrichment test followed by Holm-Bonferroni correction), and one representative process was shown for each group
GO-ID	GO-Term	Group Corrected p-Value (hypergeometric enrichment test followed by Holm-Bonferroni correction)	Number of Genes
MEblack (21 in total)
GO:0042440	terpene biosynthetic process	0.0001	5
GO:0042447	jasmonic acid metabolic process	0.00012	12
GO:0042438	carboxylic acid biosynthetic process	0.0002	40
GO:0042450	lipid metabolic process	0.00021	57
GO:0042432	indolalkylamine biosynthetic process	0.00033	5
MEblue (23 in total)
GO:0009657	plastid organization	5.5e-10	49
GO:0009108	coenzyme biosynthetic process	3e-07	22
GO:0009451	RNA modification	4.2e-07	35
GO:0005982	starch metabolic process	3e-06	24
GO:0031425	chloroplast RNA processing	3e-05	5
GO:0046483	heterocycle metabolic process	0.0001	280
GO:0042793	transcription from plastid promoter	0.0001	11
MEbrown (28 in total)
GO:0043414	macromolecule methylation	1.4e-06	39
GO:0044267	cellular protein metabolic process	8.2e-05	264
GO:1990542	mitochondrial transmembrane transport	9.4e-05	6
GO:0006518	peptide metabolic process	9.6e-05	106
GO:0065004	protein-DNA complex assembly	0.0001	11
GO:0000394	RNA splicing, via endonucleolytic cleavage and ligation	0.00013	15
GO:0051604	protein maturation	0.00015	13
MEcyan
GO:0036211	protein modification process	2.2e-05	139
GO:0043170	macromolecule metabolic process	5.2e-05	306
GO:0044260	cellular macromolecule metabolic process	9.2e-05	277
GO:0032446	protein modification by small protein conjugation	0.0001	21
MEdarkgreen
GO:0009765	photosynthesis, light harvesting	0.0007	7
GO:0006722	triterpenoid metabolic process	0.00086	5
GO:0015718	monocarboxylic acid transport	0.001	4
MEdarkgrey
GO:0019755	one-carbon compound transport	2.2e-05	5
GO:0015840	urea transport	8.5e-05	4
MEdarkred
GO:0051336	regulation of hydrolase activity	3.3e-05	10
GO:0006862	nucleotide transport	0.00088	5
GO:0009062	fatty acid catabolic process	0.001	7
MEdarkturquoise (17 in total)
GO:0009266	response to temperature stimulus	1.7e-09	23
GO:0042542	response to hydrogen peroxide	1.7e-09	6
GO:0030163	protein catabolic process	1.3e-05	19
GO:0010035	response to inorganic substance	0.00014	18
GO:0009738	abscisic acid-activated signaling pathway	0.00085	6
GO:0042026	protein refolding	0.0015	3
MEgreen (17 in total)
GO:0051169	nuclear transport	7.5e-08	28
GO:0071702	organic substance transport	0.0001	80
GO:0006886	intracellular protein transport	0.00019	55
MEgreenyellow (28 in total)
GO:1901564	organonitrogen compound metabolic process	4.8e-08	113
GO:0051275	beta-glucan catabolic process	7.5e-07	9
GO:0009225	nucleotide-sugar metabolic process	3.5e-06	9
GO:0010038	response to metal ion	1.4e-05	16
MElightcyan
GO:0000413	protein peptidyl-prolyl isomerization	0.00028	8
GO:0033043	regulation of organelle organization	0.00035	13
GO:0022402	cell cycle process	0.00044	19
MElightgreen
GO:0015770	sucrose transport	8.6e-05	5
GO:0043650	dicarboxylic acid biosynthetic process	0.00073	3
GO:0048545	response to steroid hormone	0.0011	4
MElightyellow (95 in total)
GO:1901564	organonitrogen compound metabolic process	2.6e-14	104
GO:0080129	proteasome core complex assembly	1.1e-10	20
GO:0019684	photosynthesis, light reaction	1.9e-09	17
GO:0006591	ornithine metabolic process	1.3e-05	4
GO:0009853	photorespiration	0.0015	25
MEmagenta (23 in total)
GO:0016192	vesicle-mediated transport	1.8e-12	42
GO:0032011	ARF protein signal transduction	6.1e-05	5
GO:0046907	intracellular transport	7.5e-05	45
GO:0009225	nucleotide-sugar metabolic process	0.00036	6
GO:0048193	Golgi vesicle transport	0.00051	15
GO:0045489	pectin biosynthetic process	0.001	10
MEmidnightblue (20 in total)
GO:0046501	protoporphyrinogen IX metabolic process	0.0006	3
GO:0015995	chlorophyll biosynthetic process	0.0027	8
GO:0006779	porphyrin-containing compound biosynthetic process	0.011	11
MEpink (366 in total)
GO:0008610	lipid biosynthetic process	2.3e-32	118
GO:1901135	carbohydrate derivative metabolic process	1.1e-30	160
GO:0010374	stomatal complex development	9.4e-23	22
GO:0044281	small molecule metabolic process	4.9e-16	274
GO:0015995	chlorophyll biosynthetic process	6.1e-16	30
GO:0010016	shoot system morphogenesis	1.9e-14	33
GO:0031163	metallo-sulfur cluster assembly	4.1e-13	32
GO:0044283	small molecule biosynthetic process	1.2e-10	101
GO:0019725	cellular homeostasis	2.4e-10	50
GO:0009637	response to blue light	2e-09	22
MEpurple
GO:0006468	protein phosphorylation	1.7e-05	103
GO:0050794	regulation of cellular process	4e-06	219
MEred (244 in total)
GO:0016071	mRNA metabolic process	1.9e-11	39
GO:0070647	protein modification by small protein conjugation or removal	1e-09	44
GO:0009756	carbohydrate mediated signaling	1.1e-08	13
GO:0006396	RNA processing	1.2e-08	70
GO:0036211	protein modification process	1.6e-08	183
GO:0051276	chromosome organization	2.9e-08	67
GO:0044260	cellular macromolecule metabolic process	3.3e-08	365
GO:0007062	sister chromatid cohesion	1e-07	11
GO:1902589	single-organism organelle organization	1e-06	74
GO:0006310	DNA recombination	1.4e-06	23
MEroyalblue (19 in total)
GO:0015979	photosynthesis	3.9e-13	33
GO:0009772	photosynthetic electron transport in photosystem II	5e-09	7
GO:0018298	protein-chromophore linkage	3.4e-05	6
GO:1902600	hydrogen ion transmembrane transport	0.002	8
MEsalmon
GO:0046173	polyol biosynthetic process	1e-05	8
GO:0006091	generation of precursor metabolites and energy	5.5e-05	34
GO:0005982	starch metabolic process	6.6e-05	14
GO:0071482	cellular response to light stimulus	0.00012	7
GO:0006082	organic acid metabolic process	0.00016	65
GO:0044711	single-organism biosynthetic process	0.0002	89
MEtan
GO:0006629	lipid metabolic process	9.3e-05	56
GO:0009812	flavonoid metabolic process	9.2e-05	10
GO:0080129	proteasome core complex assembly	8.4e-05	10
MEturquoise (162 in total)
GO:0007017	microtubule-based process	9.1e-13	68
GO:0000910	cytokinesis	9.5e-13	31
GO:0051052	regulation of DNA metabolic process	1.9e-10	29
GO:0042546	cell wall biogenesis	5.3e-09	42
GO:0009698	phenylpropanoid metabolic process	2.6e-07	31
GO:0044255	cellular lipid metabolic process	5.7e-07	57
GO:0010075	regulation of meristem growth	2e-06	26
GO:0009059	macromolecule biosynthetic process	6.8e-06	399
GO:0006412	translation	1e-05	135
GO:0016311	dephosphorylation	2e-05	18
MEyellow (14 in total)
GO:0006396	RNA processing	2.4e-05	47
GO:0090304	nucleic acid metabolic process	0.00016	139
GO:0044003	modification by symbiont of host morphology or physiology	0.00029	8
