# Supplementary material for: The Kalanchoë genome provides insights into convergent evolution and building blocks of crassulacean acid metabolism
Source: Nat Commun. 2017 Dec 1;8:1899. doi: 10.1038/s41467-017-01491-7 (PMC5711932; doi:10.1038/s41467-017-01491-7)
Supplement: Supplementary file 4 — Supplementary Data 2 [file 41467_2017_1491_MOESM4_ESM.xlsx]

## Sheet: Sheet1
The hub genes with the top 1% most connected nodes as well as putative CAM genes with at least 10 directed edges from each gene cluster shown in Supplementary Table 7 and Supplementary Fig. 11
Note	Transcript_id	Description
Cluster 1
H	Kaladp0071s0453.1	E3 ubiquitin-protein ligase Rma1H1
H	Kaladp0040s0506.1	zeaxanthin epoxidase
H	Kaladp0023s0003.1	nuclear transcription factor Y subunit B-10
H	Kaladp0057s0003.1	zinc finger CCCH domain-containing protein 31 isoform x1
H	Kaladp0027s0053.1	SWI/SNF-related matrix-associated actin-dependent regulator of chromatin subfamily A member 3-like 1
H	Kaladp0047s0232.1	serine/threonine protein phosphatase 2A 55 kda regulatory subunit B beta isoform-like isoform x1
H	Kaladp0674s0160.1	MYB-related protein 306
H	Kaladp0013s0013.1	ARM repeat protein interacting with ABF2-like isoform x1
CAM	Kaladp0042s0251.1	tonoplast dicarboxylate transporter (TDT)
CAM	Kaladp0076s0229.1	pyruvate, orthophosphate dikinase (PPDK)
Cluster 2
H	Kaladp0055s0074.1	chromodomain protein LHP1
H	Kaladp0071s0135.1	single-stranded DNA-binding protein chloroplastic
H	Kaladp0071s0106.1	zinc-finger homeodomain protein 11
H	Kaladp0058s0394.1	GRF1-interacting factor 3
H	Kaladp1006s0018.1	Ring finger and CHY zinc finger domain-containing protein 1
H	Kaladp0575s0002.1	transcriptional corepressor LEUNIG
H	Kaladp0040s0330.1	protein polybromo-1
H	Kaladp0033s0221.1	BTB/POZ domain-containing protein AT3G05675
H	Kaladp0001s0101.1	RAE1-like protein
CAM	Kaladp0073s0021.1	aluminum-activated malate transporter (ALMT)
Cluster 3
H	Kaladp0091s0024.1	probable ADP-ribosylation factor GTPase-activating protein AGD8
H	Kaladp0023s0049.1	BTB/POZ and TAZ domain-containing protein 4
H	Kaladp0048s0333.1	OCS element-binding factor 1
H	Kaladp0082s0163.1	auxin response factor
H	Kaladp0011s0085.1	bromodomain-containing isoform 1
H	Kaladp0079s0098.1	E3 ubiquitin-protein ligase RBBP6
H	Kaladp0043s0090.1	vegetative incompatibility protein HET-E-1
H	Kaladp0039s0117.1	BTB/POZ and TAZ domain-containing protein 1
H	Kaladp0058s0058.1	transcription factor HY5
H	Kaladp0011s0568.1	NAC domain-containing protein 78
H	Kaladp0118s0003.1	protein SEC13 homolog
H	Kaladp0092s0131.1	beta subunit isoform 1
CAM	Kaladp0037s0517.1	phosphoenolpyruvate carboxylase kinase (PPCK1)
CAM	Kaladp0018s0287.1	beta carbonic anhydrase (β-CA)
Cluster 4
H	Kaladp0009s0042.1	cyclic dof factor 2
H	Kaladp0037s0347.1	protein reveille 7
H	Kaladp0011s1342.1	basic leucine zipper 61
H	Kaladp0060s0038.1	B-box type zinc finger family protein
H	Kaladp0095s0211.1	cyclic dof factor 2
H	Kaladp0061s0140.1	basic leucine zipper 43
H	Kaladp0060s0039.1	GATA transcription factor 5
H	Kaladp0037s0489.1	zinc finger family protein
H	Kaladp0262s0013.1	protein reveille 7
H	Kaladp0574s0015.1	protein reveille 7
H	Kaladp0039s0012.1	zinc finger family protein
H	Kaladp0019s0045.1	protein reveille 6
H	Kaladp0045s0271.1	GATA transcription factor 1
H	Kaladp0809s0081.1	constans-like 7 protein
H	Kaladp0088s0066.1	squamosa promoter-binding-like protein 2
CAM	Kaladp0092s0166.1	NADP-dependent malic enzyme-like isoform x1 (NADP-ME)
Cluster 5
H	Kaladp0039s0264.1	cellulose synthase 3
H	Kaladp0032s0265.1	cellulose synthase a catalytic subunit 1
H	Kaladp0008s0821.1	bag family molecular chaperone regulator 2
H	Kaladp0039s0727.1	serine/threonine protein phosphatase 2A 55 kda regulatory subunit B beta isoform-like isoform x1
H	Kaladp0674s0067.1	transcription factor MYB86-like
H	Kaladp0020s0194.1	U3 small nucleolar RNA-associated protein 18 homolog
H	Kaladp0515s0163.1	AT3G54190-hypothetic protein
H	Kaladp0798s0002.1	E3 ubiquitin-protein ligase CIP8
H	Kaladp0022s0136.1	bZIP family transcription factor family protein
