# Supplementary material for: The Kalanchoë genome provides insights into convergent evolution and building blocks of crassulacean acid metabolism
Source: Nat Commun. 2017 Dec 1;8:1899. doi: 10.1038/s41467-017-01491-7 (PMC5711932; doi:10.1038/s41467-017-01491-7)
Supplement: Supplementary file 5 — Supplementary Data 3 [file 41467_2017_1491_MOESM5_ESM.xlsx]

## Sheet: Sheet1
List of Kalanchoë genes showing convergent changes in diel expression pattern
Orthogroup_id	Name	Gene locus	Definition	Gene expression (FPKM)a	Gene Co-expression moduleb	Clusterc	Profile-variationd
ORTHOMCL1004	PHOT2	Kaladp0033s0113.1	Phototropin-2	127.13	MEdarkred	9	non-flat
ORTHOMCL10149	PPR	Kaladp0058s0382.1	Pentatricopeptide repeat-containing protein chloroplastic	2.33	MEmidnightblue	7	non-flat
ORTHOMCL10493	DAG	Kaladp0130s0003.1	Dag chloroplastic-like	30.83	MEyellow	11	non-flat
ORTHOMCL1070	TPX2	Kaladp0062s0086.1	TPX2 family isoform 1	56.15	MEpurple	7	non-flat
ORTHOMCL10798	MRI1	Kaladp0053s0416.1	Methylthioribose-1-phosphate isomerase	160.46	MEpurple	1	non-flat
ORTHOMCL11129	NUTF2	Kaladp0040s0332.1	Nuclear transport factor 2 family protein	58.75	MEsalmon	1	non-flat
ORTHOMCL11133	bcrC	Kaladp0840s0040.1	Benzoyl- reductase subunit c	19.37	MEgreenyellow	5	non-flat
ORTHOMCL1282		Kaladp0045s0260.1	Hypothetic protein	51.44	MEdarkgrey	3	non-flat
ORTHOMCL152	PLT1	Kaladp0040s0745.1	Polyol transporter 1	24.81	MEdarkgrey	4	non-flat
ORTHOMCL172	EXS	Kaladp0008s0539.1	Leucine-rich repeat receptor protein kinase EXS	11.03	MEgreenyellow	9	non-flat
ORTHOMCL18	HSP70	Kaladp0060s0296.1	Heat shock protein 70	545.97	MEdarkturquoise	1	non-flat
ORTHOMCL207	CSLC12	Kaladp0037s0421.1	Probable xyloglucan glycosyltransferase 12	61.71	MEgreen	3	non-flat
ORTHOMCL212	PLC2	Kaladp0059s0034.1	Phosphoinositide phospholipase C 2	2.43	MEblack	N/A	flat
ORTHOMCL2192	Lycopene cyclase protein	Kaladp0056s0132.1	Capsanthin capsorubin chromoplast	38.27	MEpurple	7	non-flat
ORTHOMCL2360	CDKI7	Kaladp0028s0063.1	Cyclin-dependent kinase inhibitor 7	26.16	MEyellow	11	non-flat
ORTHOMCL237	NPF	Kaladp0033s0087.1	Protein NRT1 PTR family	58.82	MEyellow	7	non-flat
ORTHOMCL2636	TIM23	Kaladp1244s0001.1	Mitochondrial import inner membrane translocase subunit TIM23-1	26.26	MEdarkgreen	1	non-flat
ORTHOMCL2736	IAA29	Kaladp0048s0752.1	Auxin-responsive protein IAA29-like	52.37	MEsalmon	4	non-flat
ORTHOMCL2890	PRN12	Kaladp0026s0118.1	26S Proteasome Non-ATPase Regulatory Subunit 12 Homolog A	53.14	MEdarkgrey	3	non-flat
ORTHOMCL2927	PDK	Kaladp0068s0282.1	Pyruvate dehydrogenase (acetyl-transferring) mitochondrial	245.97	MEsalmon	N/A	flat
ORTHOMCL3262	OMP	Kaladp0040s0029.1	KDA chloroplast outer envelope membrane	53.77	MEbrown	10	non-flat
ORTHOMCL3462	TMEM245	Kaladp0048s0390.1	Transmembrane protein 245	50.98	MEtan	1	non-flat
ORTHOMCL3494	TMEM184C	Kaladp1262s0005.1	Transmembrane Protein 184c	1.68	MEpurple	1	non-flat
ORTHOMCL3552	ACLB2	Kaladp0045s0074.1	ATP-citrate synthase beta chain protein 2	26.41	MEtan	N/A	flat
ORTHOMCL391	NPH3 family	Kaladp0040s0264.1	BTB/POZ domain-containing protein NPY2	10.8	MEgrey60	7	non-flat
ORTHOMCL4118	SK1	Kaladp0043s0207.1	Shikimate kinase 1	26.17	MEdarkgrey	4	non-flat
ORTHOMCL4199	Ash2l	Kaladp0045s0419.1	Set1 ASH2 histone methyltransferase complex subunit ASH2	8.93	MEdarkred	11	non-flat
ORTHOMCL4207	WRC	Kaladp0011s0273.1	WRC protein	3.34	MEblack	3	non-flat
ORTHOMCL4486	SNRPC1	Kaladp0349s0001.1	U1 small nuclear ribonucleoprotein c	6.8	MEbrown	7	non-flat
ORTHOMCL4839	COL2	Kaladp0039s0496.1	Zinc finger protein constans-like 16	11.15	MEblue	7	non-flat
ORTHOMCL4949	GK	Kaladp0037s0359.1	Glycerol kinase	12.91	MEdarkgrey	4	non-flat
ORTHOMCL4987	FH	Kaladp0040s0015.1	Fumarate hydratase mitochondrial	43.37	MEdarkgrey	3	non-flat
ORTHOMCL505	PIP1-2	Kaladp0059s0048.1	Probable aquaporin PIP1-2	385.66	MEsalmon	3	non-flat
ORTHOMCL581	AIM1	Kaladp0022s0177.1	Peroxisomal fatty acid beta-oxidation multifunctional protein AIM1	115.5	MEblack	3	non-flat
ORTHOMCL6133	HAD	Kaladp0071s0244.1	Hydrolase family protein had-superfamily protein	7.76	MEdarkgreen	N/A	flat
ORTHOMCL6767	SURE	Kaladp0427s0023.1	Survival phosphatase nucleotidase	22.16	MEdarkgrey	4	non-flat
ORTHOMCL6853	EDR2L	Kaladp0098s0203.1	Protein enhanced disease resistance 2	22.35	MEdarkturquoise	1	non-flat
ORTHOMCL6879	CYB2	Kaladp0035s0007.1	Probable transmembrane ascorbate ferrireductase 2	9.38	MEbrown	10	non-flat
ORTHOMCL703	SEC14	Kaladp0067s0305.1	SEC14p-like phosphatidylinositol transfer family protein isoform 1	121.55	MEturquoise	4	non-flat
ORTHOMCL7384	Gdap2	Kaladp0098s0113.1	Ganglioside-induced differentiation-associated protein 2 isoform x1	296.32	MEsalmon	4	non-flat
ORTHOMCL7548	FAH	Kaladp0060s0413.1	Fumarylacetoacetase	34.53	MEdarkgrey	4	non-flat
ORTHOMCL8133		Kaladp0081s0088.1	Hypothetic protein	2.03	MEturquoise		flat
ORTHOMCL8180	UFC1	Kaladp0095s0421.1	Ubiquitin-fold modifier-conjugating enzyme 1	67.27	MEsalmon	4	non-flat
ORTHOMCL84	ABCG15	Kaladp0045s0418.1	ABC transporter G family member 15	1.34	MEdarkgrey	N/A	flat
ORTHOMCL865		Kaladp0034s0049.1	Probable polygalacturonase non-catalytic subunit JP650	9.91	MEyellow	N/A	flat
ORTHOMCL873	SAG	Kaladp0808s0026.1	Senescence-associated family protein	137.56	MEyellow	2	non-flat
ORTHOMCL894	PPCK1	Kaladp0037s0517.1	Phosphoenolpyruvate carboxylase kinase1	1187.84	MEblack	3	non-flat
ORTHOMCL9830	SS	Kaladp0055s0317.1	Starch synthase chloroplastic amyloplastic-like	218.6	MEdarkgreen	1	non-flat
ORTHOMCL1406	SNRPC	Kaladp0018s0298.1	U1 small nuclear ribonucleoprotein c-like	4.44	MEyellow	10	non-flat
ORTHOMCL2	Leucine rich repeat	Kaladp1251s0003.1	Probable LRR receptor-like serine/threonine-protein kinase AT3G47570	12.41	MEblue	11	non-flat
ORTHOMCL3738	CHR5	Kaladp0011s0810.1	Protein chromatin remodeling 5	2.55	MEblue	N/A	flat
ORTHOMCL502	RLK	Kaladp0054s0031.1	Probable LRR receptor-like serine/threonine-protein kinase RLK	47.59	MEgrey	1	non-flat
ORTHOMCL68	CINV1	Kaladp0550s0020.1	Alkaline neutral invertase CINV1-like	124.47	MEblack	5	non-flat
ORTHOMCL93	TPS	Kaladp0011s0363.1	Probable -trehalose-phosphate synthase	8.52	MEred	N/A	flat
aThe maximum expression level in the mature leaf during 24-h period, as revealed by RNA-seq analysis.
bThe gene co-expression module listed in Supplementary Fig. 9.
cGene clusters constructed, using maSigPro 1, 2, from the transcripts that showed significantly (ANOVA of glm models where H0 = a flat line, P<0.05) “non-flat” diel expression patterns.
dThe significance of variation of transcript abundance over a 24-h period was determined by a polynomial regression. “Non-flat” indicates that the transcript abundance varied significantly (ANOVA of glm models where H0 = a flat line, P<0.05) across time points. “Flat” indicates that the transcript abundance did not vary significantly (ANOVA of glm models where H0 = a flat line, P<0.05) across tim…
References:
1Conesa A, Nueda MJ, Ferrer A, Talón M. maSigPro: a method to identify significantly differential expression profiles in time-course microarray experiments. Bioinformatics 22, 1096-1102 (2006).
2Nueda MJ, Tarazona S, Conesa A. Next maSigPro: updating maSigPro bioconductor package for RNA-seq time series. Bioinformatics 30, 2598-2602 (2014).
