# Supplementary material for: The Kalanchoë genome provides insights into convergent evolution and building blocks of crassulacean acid metabolism
Source: Nat Commun. 2017 Dec 1;8:1899. doi: 10.1038/s41467-017-01491-7 (PMC5711932; doi:10.1038/s41467-017-01491-7)
Supplement: Supplementary file 6 — Supplementary Data 4 [file 41467_2017_1491_MOESM6_ESM.xlsx]

## Sheet: species.fam.gene.no
Gene count of CAZyme gene families in thirteen plant species.
CAZy family	Amborella trichopoda	Ananas comosus	Arabidopsis thaliana	Brachypodium distachyon	Kalanchoë fedtschenkoi	Mimulus guttatus	Musa acuminata	Oryza sativa	Phalaenopsis equestris	Setaria italica	Sorghum bicolor	Solanum lycopersicum	Vitis vinifera
AA1	20	34	38	37	44	38	37	37	29	61	36	43	53
AA2	67	86	80	147	93	88	113	149	50	155	145	106	77
AA3	5	6	12	10	9	11	9	11	5	11	12	10	7
AA4			1				2
AA5	8	7	7	4	15	7		4	3	5	6	11	2
AA6	3	6	4	6	6	6	8	4	6	5	3	7	7
AA7	10	5	30	13	14	31	5	16	14	18	18	29	9
CBM20								1			1	1
CBM22	1	2	3	3	2	2	3	3	3	3	3	2	1
CBM43	23	26	54	35	35	28	50	34	26	38	32	31	29
CBM45	1		1		1	1			1	1	1		1
CBM49	3	1	3	2	4	1	2	4	2	3	3	3	2
CBM53	1	1	1	2	2	1	2	2	1	3	2	1	1
CBM57	6	5	7	4	9	10	6	15	4	13	5	9	27
CE1	1	1	1	1	1	1		1	1	2	1	1	1
CE10	13	25	25	57	30	38	32	66	24	70	45	39	24
CE11	1	1	5	1	2	1	1	1		2	1	2	1
CE13	3	7	12	11	8	17	13	10	6	14	10	17	7
CE16	7	3	15	8	17	12	7	7	6	11	8	18	10
CE6	1	1	2	2	2	6	2	4	2	5	5	8	3
CE8	41	37	66	31	70	78	61	42	37	39	39	64	49
Cellulose_synt	23	22	26	26	24	22	34	33	28	33	33	36	63
GH1	24	22	48	30	21	21	26	36	20	28	32	19	31
GH10	3	6	11	11	4	13	7	13	6	13	11	11	5
GH100	5	7	9	8	10	9	12	8	6	8	7	8	11
GH116	2	2	4	5	4	2	5	4	3	4	3	3	2
GH127	1		2		1							1
GH13	10	9	8	12	9	9	13	12	7	20	15	11	11
GH14	7	11	9	11	12	13	13	10	6	10	9	7	9
GH16	4	5	17	10	7	10	11	7	7	9	9	13	5
GH17	37	39	50	56	46	49	58	66	40	58	50	49	40
GH18	7	7	10	8	6	6	5	10	6	11	13	9	10
GH19	9	7	14	12	6	6	17	16	4	18	17	17	13
GH2	2	2	2	2	3	4	2	2	3	2	1	2	2
GH20	4	4	3	6	3	4	4	5	5	6	3	3	4
GH27	3	3		1	1	3	4	1	1	3	5	3	2
GH28	37	42	67	40	68	57	60	42	34	43	38	53	52
GH29	4	3	1	2	2	2	2	2	2	2	2	2	2
GH3	14	16	15	15	15	35	23	16	13	20	14	18	24
GH31	6	5	5	6	7	9	6	7	5	5	5	7	7
GH32	5	4	8	11	11	8	7	10	4	12	11	11	8
GH33	1	2	1	1	1		2	2	1	2		1
GH35	11	12	17	15	17	24	26	15	13	13	13	17	21
GH37	1	1	1	1	1	1	1	1	1	1	1	1	1
GH38	4	3	4	4	4	4	4	3	6	4	4	3	6
GH43	1	1	2	2	1	2	1	2	1	2	2	2	1
GH47	4	5	5	4	5	4	6	4	4	5	4	5	6
GH5	9	15	12	10	19	15	21	15	14	17	14	16	21
GH51	1	2	2	5	5	2	2	7	2	7	4	2	1
GH63	1	1	2	1	1	1	1	1	1	1	1	1	1
GH77	2	2	2	2	2	2	2	2	2	3	2	2	2
GH79	3	8	3	4	3	9	6	5	9	4	4	5	4
GH81	1	2	2	1	1	1	1	1	3	1	2	3	1
GH85	1	2	2	1	2	2	2	1	1	1	1	1	1
GH89	2	2	1	2	2	2	2	1	1	2	1	3	2
GH9	23	19	25	22	24	23	32	25	14	24	23	20	20
GH95	2	1	1	2	1	1	2	2	1	4	1		1
GT1	97	63	102	161	86	136	59	184	78	200	182	146	56
GT10	2	4	3	2	3	3	7	3	3	2	2	3	2
GT13	2	1	1	1	1	1	1	1	2	1	1	1	1
GT14	10	14	11	11	12	9	16	11	10	12	12	15	10
GT16	1		1	1	1	2	2	1	1	1	1	1
GT17	2	3	6	3	6	5	8	4	4	3	3	4	2
GT19	1	1	1	1	1	1	2	1			1	1	1
GT2	7	15	15	14	13	12	27	17	8	16	10	11	11
GT20	6	9	11	9	10	11	16	11	11	10	11	10	9
GT21	1	1	1	1	1	2	2	1	1	1	1	1	1
GT22	3	4	3	3	3	3	4	4	3	3	3	3	3
GT24	1	1	1	1	1	1	1	1	1	1	1	1	1
GT28	3	5	4	4	6	3	6	3	4	4	4	4	3
GT29	4	5	3	5	6	3	9	5	5	7	7	3	3
GT30	1	1	1	1	1	1	1	1	1	1	1	1	1
GT31	15	25	21	28	22	21	26	33	16	28	28	19	21
GT33	1	2	1	1	2	1	1	2	1	1	1	1	1
GT34	5	5	7	7	7	7	11	7	6	15	11	4	3
GT35	3	2	2	2	3	4	2	2	2	2	1	4	4
GT37	3	4	10	16	2	1	8	18	1	21	19	2	2
GT4	6	12	13	16	14	12	18	18	11	17	13	13	13
GT41	1	2	2	1	2	3	2	2	2	1	1	1	1
GT43	4	8	4	10	6	7	19	10	5	10	10	5	4
GT47	30	27	39	35	51	43	41	37	31	41	37	44	34
GT48	7	10	12	11	11	11	12	12	8	12	11	9	9
GT5	7	9	6	9	7	7	16	11	4	12	9	7	7
GT50	1	1	1	1	1	3	1	1	1	1	1	1	1
GT51		2				1	1		2			1	1
GT57	2	2	2	2	2	2	2	2	2	2	1	2	2
GT58	1	2	1	1	1	1	1	1	1	1	1	1	1
GT59	1	1	1	1	1	1	1	1	1	1		1	1
GT61	6	25	7	21	3	12	35	24	7	34	27	5	4
GT64	5	4	3	4	4	5	8	3	3	4	4	2	2
GT65	1	1	1	1	1	2	1	1	1	1	1	1	1
GT66	2	2	2	3	3	2	2	2	3	3	3	2	2
GT68	1	2	3	1	1	1	2	1	1	1	1	2	1
GT75	3	5	5	4	7	5	11	3	2	3	4	8	4
GT76	1	1	1	1	1	1	1	1	1	1	1	1	1
GT77	8	12	18	26	9	14	19	16	6	25	20	10	11
GT8	24	49	41	36	44	42	52	37	31	33	34	42	29
GT90	3	5	9	6	4	3	9	6	3	11	6	7	11
GT92	1	2	3	3	2	2	4	3	1	2	3	3	2
GT95	2	3	3	3	4	4	3	3	2	2	3	3	3
GT96	1	1	1	1	1	1	1	1	1	1	1	1	1
PL1	11	12	26	7	28	22	19	11	14	9	10	22	17
PL4	2	3	7	4	8	11	7	3	1	5	5	14	5
Total # of families	100	98	100	98	100	99	98	99	98	98	98	100	98
Total # of genes	769	902	1149	1181	1093	1179	1243	1290	782	1388	1214	1191	982
