# Supplementary material for: The Kalanchoë genome provides insights into convergent evolution and building blocks of crassulacean acid metabolism
Source: Nat Commun. 2017 Dec 1;8:1899. doi: 10.1038/s41467-017-01491-7 (PMC5711932; doi:10.1038/s41467-017-01491-7)
Supplement: Supplementary file 7 — Supplementary Data 5 [file 41467_2017_1491_MOESM7_ESM.xlsx]

## Sheet: Amtr
List of predicted CAZyme genes in Amborella trichopoda
CAZyme family	Transcript_id
AA1	ATR_00010G03090
AA1	ATR_00010G03100
AA1	ATR_00011G01210
AA1	ATR_00012G00240
AA1	ATR_00012G00250
AA1	ATR_00012G02240
AA1	ATR_00012G02340
AA1	ATR_00023G00190
AA1	ATR_00029G02460
AA1	ATR_00037G01150
AA1	ATR_00045G00240
AA1	ATR_00055G01210
AA1	ATR_00055G01220
AA1	ATR_00069G00540
AA1	ATR_00085G00060
AA1	ATR_00106G00380
AA1	ATR_00106G00620
AA1	ATR_00159G00110
AA1	ATR_00163G00210
AA1	ATR_00169G00310
AA2	ATR_00001G01670
AA2	ATR_00002G00890
AA2	ATR_00002G00900
AA2	ATR_00002G06350
AA2	ATR_00003G03340
AA2	ATR_00006G02350
AA2	ATR_00007G02280
AA2	ATR_00007G02290
AA2	ATR_00007G02870
AA2	ATR_00008G01800
AA2	ATR_00010G00800
AA2	ATR_00010G01840
AA2	ATR_00010G01860
AA2	ATR_00013G00150
AA2	ATR_00017G01800
AA2	ATR_00017G01810
AA2	ATR_00017G02440
AA2	ATR_00018G00050
AA2	ATR_00018G00830
AA2	ATR_00018G00850
AA2	ATR_00019G00910
AA2	ATR_00019G03300
AA2	ATR_00021G01360
AA2	ATR_00023G02290
AA2	ATR_00024G01180
AA2	ATR_00024G01190
AA2	ATR_00029G00120
AA2	ATR_00029G02200
AA2	ATR_00029G02300
AA2	ATR_00029G02310
AA2	ATR_00029G02320
AA2	ATR_00029G02340
AA2	ATR_00029G02360
AA2	ATR_00034G01130
AA2	ATR_00037G00050
AA2	ATR_00037G00060
AA2	ATR_00037G00070
AA2	ATR_00045G00450
AA2	ATR_00045G00520
AA2	ATR_00045G00530
AA2	ATR_00046G00900
AA2	ATR_00055G00230
AA2	ATR_00057G01060
AA2	ATR_00057G01080
AA2	ATR_00069G01510
AA2	ATR_00071G00600
AA2	ATR_00077G00020
AA2	ATR_00077G00030
AA2	ATR_00077G00070
AA2	ATR_00077G01410
AA2	ATR_00077G01480
AA2	ATR_00078G00140
AA2	ATR_00083G00270
AA2	ATR_00083G00290
AA2	ATR_00083G00460
AA2	ATR_00083G00480
AA2	ATR_00088G01130
AA2	ATR_00099G01250
AA2	ATR_00123G00020
AA2	ATR_00144G00100
AA2	ATR_00149G00180
AA2	ATR_00152G00120
AA2	ATR_00157G00370
AA2	ATR_00169G00150
AA2	ATR_00170G00140
AA2	ATR_00711G00010
AA2	ATR_00711G00020
AA3	ATR_00011G01930
AA3	ATR_00025G03910
AA3	ATR_00036G00190
AA3	ATR_00067G00900
AA3	ATR_00069G01340
AA5	ATR_00001G01540
AA5	ATR_00027G00540
AA5	ATR_00027G00550
AA5	ATR_00061G02720
AA5	ATR_00109G01350
AA5	ATR_00165G00360
AA5	ATR_00166G00410
AA5	ATR_00225G00030
AA6	ATR_00004G00670
AA6	ATR_00016G03740
AA6	ATR_00043G00770
AA7	ATR_00004G01430
AA7	ATR_00018G00570
AA7	ATR_00024G02250
AA7	ATR_00030G01000
AA7	ATR_00032G02430
AA7	ATR_00032G02440
AA7	ATR_00038G01000
AA7	ATR_00038G01010
AA7	ATR_00038G01020
AA7	ATR_00038G01030
CBM22,GH10	ATR_00026G01180
CBM43	ATR_00002G00460
CBM43	ATR_00013G02250
CBM43	ATR_00021G01160
CBM43	ATR_00028G00620
CBM43	ATR_00028G00630
CBM43	ATR_00045G00710
CBM43	ATR_00086G00620
CBM43	ATR_00092G00140
CBM43	ATR_00110G01170
CBM43	ATR_00217G00090
CBM43,GH17	ATR_00004G00660
CBM43,GH17	ATR_00009G03570
CBM43,GH17	ATR_00012G01410
CBM43,GH17	ATR_00037G01070
CBM43,GH17	ATR_00044G01250
CBM43,GH17	ATR_00056G01290
CBM43,GH17	ATR_00059G00370
CBM43,GH17	ATR_00060G01250
CBM43,GH17	ATR_00068G00910
CBM43,GH17	ATR_00112G00280
CBM43,GH17	ATR_00117G00360
CBM43,GH17	ATR_00117G00390
CBM43,GH17	ATR_00164G00170
CBM45,GH13	ATR_00078G00760
CBM49,GH9	ATR_00029G00790
CBM49,GH9	ATR_00077G00560
CBM49,GH9	ATR_00159G00100
CBM53,GT5	ATR_00037G00760
CBM57	ATR_00032G00510
CBM57	ATR_00032G01350
CBM57	ATR_00033G01850
CBM57	ATR_00092G00380
CBM57	ATR_00162G00260
CBM57	ATR_00162G00270
CE1	ATR_00053G01410
CE10	ATR_00001G04310
CE10	ATR_00002G05290
CE10	ATR_00004G01440
CE10	ATR_00005G01500
CE10	ATR_00010G00060
CE10	ATR_00024G02700
CE10	ATR_00078G00360
CE10	ATR_00099G00820
CE10	ATR_00099G00830
CE10	ATR_00101G00870
CE10	ATR_00110G00150
CE10	ATR_00160G00160
CE10	ATR_00197G00230
CE11	ATR_00060G00730
CE13	ATR_00011G02280
CE13	ATR_00012G01220
CE13	ATR_00045G01580
CE16	ATR_00007G03100
CE16	ATR_00010G04760
CE16	ATR_00016G02860
CE16	ATR_00021G01390
CE16	ATR_00021G02470
CE16	ATR_00023G00350
CE16	ATR_00060G01240
CE6	ATR_00036G01490
CE8	ATR_00002G02630
CE8	ATR_00003G00500
CE8	ATR_00003G00820
CE8	ATR_00003G02370
CE8	ATR_00003G02420
CE8	ATR_00007G00590
CE8	ATR_00007G03430
CE8	ATR_00007G03440
CE8	ATR_00007G03450
CE8	ATR_00010G01230
CE8	ATR_00010G05400
CE8	ATR_00021G02540
CE8	ATR_00027G01600
CE8	ATR_00028G00190
CE8	ATR_00033G02140
CE8	ATR_00036G00670
CE8	ATR_00038G00150
CE8	ATR_00040G01820
CE8	ATR_00040G02900
CE8	ATR_00041G00140
CE8	ATR_00052G01010
CE8	ATR_00056G01410
CE8	ATR_00071G00820
CE8	ATR_00102G00520
CE8	ATR_00105G00410
CE8	ATR_00106G00610
CE8	ATR_00116G00020
CE8	ATR_00120G00370
CE8	ATR_00123G00030
CE8	ATR_00129G00080
CE8	ATR_00129G00110
CE8	ATR_00129G00130
CE8	ATR_00129G00140
CE8	ATR_00129G00200
CE8	ATR_00129G00220
CE8	ATR_00129G00420
CE8	ATR_00129G00440
CE8	ATR_00129G00450
CE8	ATR_00129G00460
CE8	ATR_00140G00090
CE8	ATR_00147G00580
Cellulose_synt	ATR_00002G02960
Cellulose_synt	ATR_00002G02970
Cellulose_synt	ATR_00017G00080
Cellulose_synt	ATR_00017G00110
Cellulose_synt	ATR_00017G01730
Cellulose_synt	ATR_00017G02090
Cellulose_synt	ATR_00019G03800
Cellulose_synt	ATR_00021G02120
Cellulose_synt	ATR_00022G00640
Cellulose_synt	ATR_00022G01210
Cellulose_synt	ATR_00045G01550
Cellulose_synt	ATR_00048G00590
Cellulose_synt	ATR_00057G00930
Cellulose_synt	ATR_00057G00940
Cellulose_synt	ATR_00061G02320
Cellulose_synt	ATR_00061G02330
Cellulose_synt	ATR_00061G02350
Cellulose_synt	ATR_00067G02080
Cellulose_synt	ATR_00067G02090
Cellulose_synt	ATR_00081G00760
Cellulose_synt	ATR_00103G00760
Cellulose_synt	ATR_00137G00140
Cellulose_synt	ATR_00170G00010
GH1	ATR_00003G02100
GH1	ATR_00005G02230
GH1	ATR_00005G02240
GH1	ATR_00005G02250
GH1	ATR_00016G03450
GH1	ATR_00016G03460
GH1	ATR_00022G02290
GH1	ATR_00022G02310
GH1	ATR_00022G02320
GH1	ATR_00022G02340
GH1	ATR_00043G00520
GH1	ATR_00045G03240
GH1	ATR_00057G02880
GH1	ATR_00057G02890
GH1	ATR_00062G00230
GH1	ATR_00066G02010
GH1	ATR_00095G00260
GH1	ATR_00095G00300
GH1	ATR_00110G00640
GH1	ATR_00149G00370
GH1	ATR_00149G00380
GH1	ATR_00149G00390
GH1	ATR_00149G00400
GH1	ATR_00149G00410
GH10	ATR_00041G01100
GH10	ATR_00086G00220
GH100	ATR_00003G02070
GH100	ATR_00017G00150
GH100	ATR_00040G01740
GH100	ATR_00041G02700
GH100	ATR_00095G00750
GH116	ATR_00067G01320
GH116	ATR_00099G00330
GH127	ATR_00022G03230
GH13	ATR_00001G00280
GH13	ATR_00008G00890
GH13	ATR_00010G00570
GH13	ATR_00025G02410
GH13	ATR_00040G01830
GH13	ATR_00055G01720
GH13	ATR_00102G00100
GH13	ATR_00110G00990
GH13	ATR_00156G00360
GH14	ATR_00002G01190
GH14	ATR_00009G02280
GH14	ATR_00011G02160
GH14	ATR_00050G00650
GH14	ATR_00057G01410
GH14	ATR_00058G01240
GH14	ATR_00098G00410
GH16	ATR_00019G03570
GH16	ATR_00024G00080
GH16	ATR_00062G00020
GH16	ATR_00062G00050
GH17	ATR_00007G00030
GH17	ATR_00012G01430
GH17	ATR_00013G01290
GH17	ATR_00013G01360
GH17	ATR_00022G02030
GH17	ATR_00025G03070
GH17	ATR_00031G00240
GH17	ATR_00044G01260
GH17	ATR_00053G01260
GH17	ATR_00053G01270
GH17	ATR_00053G01280
GH17	ATR_00053G01290
GH17	ATR_00053G01320
GH17	ATR_00058G02370
GH17	ATR_00061G01310
GH17	ATR_00078G00060
GH17	ATR_00100G00050
GH17	ATR_00104G00300
GH17	ATR_00104G00310
GH17	ATR_00107G00020
GH17	ATR_00131G00420
GH17	ATR_00156G00070
GH17	ATR_00156G00080
GH17	ATR_03830G00010
GH18	ATR_00014G01040
GH18	ATR_00044G01910
GH18	ATR_00095G00600
GH18	ATR_00095G00610
GH18	ATR_00095G01490
GH18	ATR_00111G00140
GH18	ATR_00150G00060
GH19	ATR_00001G02790
GH19	ATR_00001G02800
GH19	ATR_00001G02810
GH19	ATR_00001G02820
GH19	ATR_00001G02840
GH19	ATR_00022G00770
GH19	ATR_00045G01340
GH19	ATR_00066G02660
GH19	ATR_00066G02670
GH2	ATR_00025G03770
GH2	ATR_00063G00230
GH20	ATR_00061G01480
GH20	ATR_00066G01280
GH20	ATR_00068G00760
GH20	ATR_00068G00790
GH27	ATR_00007G01890
GH27	ATR_00171G00310
GH27	ATR_00171G00320
GH28	ATR_00001G03520
GH28	ATR_00002G05860
GH28	ATR_00003G01080
GH28	ATR_00003G01760
GH28	ATR_00003G01770
GH28	ATR_00003G01790
GH28	ATR_00009G03440
GH28	ATR_00019G00100
GH28	ATR_00019G00300
GH28	ATR_00019G00310
GH28	ATR_00019G00320
GH28	ATR_00019G00340
GH28	ATR_00019G00440
GH28	ATR_00019G01080
GH28	ATR_00019G04060
GH28	ATR_00019G04080
GH28	ATR_00022G03120
GH28	ATR_00026G00240
GH28	ATR_00045G01140
GH28	ATR_00045G01830
GH28	ATR_00059G02340
GH28	ATR_00059G02350
GH28	ATR_00066G01300
GH28	ATR_00081G00550
GH28	ATR_00085G00680
GH28	ATR_00090G00110
GH28	ATR_00096G00550
GH28	ATR_00096G00630
GH28	ATR_00103G00740
GH28	ATR_00104G00010
GH28	ATR_00104G00020
GH28	ATR_00107G00380
GH28	ATR_00131G00860
GH28	ATR_00131G00880
GH28	ATR_00154G00360
GH28	ATR_00179G00040
GH28	ATR_00209G00060
GH29	ATR_00009G00050
GH29	ATR_00050G00050
GH29	ATR_00069G01790
GH29	ATR_00069G01800
GH3	ATR_00004G01200
GH3	ATR_00004G01220
GH3	ATR_00010G01640
GH3	ATR_00010G03310
GH3	ATR_00029G03240
GH3	ATR_00029G03250
GH3	ATR_00045G00470
GH3	ATR_00045G00490
GH3	ATR_00057G00260
GH3	ATR_00068G00410
GH3	ATR_00068G00430
GH3	ATR_00125G00280
GH3	ATR_00184G00250
GH3	ATR_01542G00010
GH31	ATR_00048G01310
GH31	ATR_00065G01570
GH31	ATR_00079G00080
GH31	ATR_00079G00110
GH31	ATR_00092G00960
GH31	ATR_00095G00110
GH32	ATR_00011G01550
GH32	ATR_00019G02450
GH32	ATR_00019G02460
GH32	ATR_00039G00550
GH32	ATR_00064G00520
GH33	ATR_00045G00200
GH35	ATR_00002G03330
GH35	ATR_00007G03940
GH35	ATR_00012G01310
GH35	ATR_00032G00700
GH35	ATR_00052G01140
GH35	ATR_00054G00420
GH35	ATR_00054G00480
GH35	ATR_00117G00160
GH35	ATR_00136G00600
GH35	ATR_00138G00250
GH35	ATR_00175G00070
GH37	ATR_00069G00510
GH38	ATR_00016G00670
GH38	ATR_00055G01480
GH38	ATR_00055G01520
GH38	ATR_00121G00230
GH43	ATR_00086G00290
GH47	ATR_00002G05140
GH47	ATR_00019G04210
GH47	ATR_00088G01120
GH47	ATR_00141G00410
GH5	ATR_00003G01230
GH5	ATR_00003G01300
GH5	ATR_00008G01130
GH5	ATR_00010G01900
GH5	ATR_00010G01910
GH5	ATR_00068G01390
GH5	ATR_00077G01310
GH5	ATR_00090G00630
GH5	ATR_00099G00490
GH51	ATR_00095G01460
GH63	ATR_00013G01880
GH77	ATR_00010G03080
GH77	ATR_00038G00860
GH79	ATR_00033G01400
GH79	ATR_00110G00180
GH79	ATR_00110G00190
GH81	ATR_00006G02950
GH85	ATR_00153G00520
GH89	ATR_00025G03730
GH89	ATR_00055G01410
GH9	ATR_00003G00840
GH9	ATR_00007G00990
GH9	ATR_00007G01000
GH9	ATR_00007G01050
GH9	ATR_00007G01080
GH9	ATR_00010G01270
GH9	ATR_00018G01670
GH9	ATR_00024G02540
GH9	ATR_00027G01540
GH9	ATR_00027G01550
GH9	ATR_00027G01590
GH9	ATR_00053G00430
GH9	ATR_00066G01210
GH9	ATR_00071G00350
GH9	ATR_00071G00690
GH9	ATR_00099G00500
GH9	ATR_00099G00510
GH9	ATR_00112G00090
GH9	ATR_00112G00110
GH9	ATR_00224G00070
GH95	ATR_00001G05620
GH95	ATR_00167G00140
GT1	ATR_00002G03990
GT1	ATR_00002G04030
GT1	ATR_00002G06090
GT1	ATR_00006G01610
GT1	ATR_00009G01910
GT1	ATR_00009G02720
GT1	ATR_00015G00040
GT1	ATR_00015G00990
GT1	ATR_00015G01000
GT1	ATR_00016G02060
GT1	ATR_00017G02720
GT1	ATR_00019G00750
GT1	ATR_00019G01520
GT1	ATR_00019G02180
GT1	ATR_00021G01260
GT1	ATR_00024G00680
GT1	ATR_00031G00310
GT1	ATR_00031G00330
GT1	ATR_00032G01500
GT1	ATR_00032G01660
GT1	ATR_00033G00220
GT1	ATR_00033G02050
GT1	ATR_00033G02080
GT1	ATR_00036G01760
GT1	ATR_00036G01770
GT1	ATR_00038G01750
GT1	ATR_00038G01810
GT1	ATR_00038G01820
GT1	ATR_00038G01850
GT1	ATR_00038G01860
GT1	ATR_00038G01950
GT1	ATR_00038G02000
GT1	ATR_00038G02020
GT1	ATR_00038G02040
GT1	ATR_00038G02220
GT1	ATR_00038G02230
GT1	ATR_00038G02270
GT1	ATR_00038G02290
GT1	ATR_00039G00360
GT1	ATR_00039G00380
GT1	ATR_00039G00580
GT1	ATR_00039G00610
GT1	ATR_00039G00680
GT1	ATR_00039G01530
GT1	ATR_00040G00350
GT1	ATR_00040G01890
GT1	ATR_00047G01780
GT1	ATR_00048G01980
GT1	ATR_00053G00100
GT1	ATR_00053G00120
GT1	ATR_00062G02220
GT1	ATR_00062G02230
GT1	ATR_00062G02240
GT1	ATR_00062G02270
GT1	ATR_00062G02280
GT1	ATR_00064G00860
GT1	ATR_00064G01080
GT1	ATR_00066G02090
GT1	ATR_00066G02100
GT1	ATR_00066G02110
GT1	ATR_00066G02120
GT1	ATR_00066G02130
GT1	ATR_00066G02140
GT1	ATR_00066G02170
GT1	ATR_00066G02180
GT1	ATR_00066G02190
GT1	ATR_00066G02200
GT1	ATR_00066G02210
GT1	ATR_00072G00710
GT1	ATR_00078G00300
GT1	ATR_00078G01500
GT1	ATR_00092G00030
GT1	ATR_00102G00630
GT1	ATR_00110G00720
GT1	ATR_00110G00740
GT1	ATR_00110G00790
GT1	ATR_00110G00830
GT1	ATR_00110G00850
GT1	ATR_00136G00340
GT1	ATR_00136G00350
GT1	ATR_00136G00570
GT1	ATR_00143G00160
GT1	ATR_00155G00630
GT1	ATR_00165G00080
GT1	ATR_00165G00090
GT1	ATR_00165G00130
GT1	ATR_00165G00150
GT1	ATR_00165G00160
GT1	ATR_00169G00020
GT1	ATR_00169G00040
GT1	ATR_00169G00050
GT1	ATR_00176G00270
GT1	ATR_00177G00060
GT1	ATR_01218G00010
GT1	ATR_01680G00010
GT1	ATR_02378G00010
GT1	ATR_02925G00010
GT10	ATR_00017G00190
GT10	ATR_00132G00280
GT13	ATR_00044G01470
GT13	ATR_00044G01480
GT14	ATR_00003G03590
GT14	ATR_00004G00730
GT14	ATR_00012G00800
GT14	ATR_00025G01650
GT14	ATR_00039G00270
GT14	ATR_00055G00080
GT14	ATR_00068G01250
GT14	ATR_00104G00270
GT14	ATR_00105G00190
GT14	ATR_00133G00160
GT16	ATR_00047G00160
GT17	ATR_00049G02510
GT17	ATR_00092G00830
GT19	ATR_00074G00770
GT2	ATR_00003G00400
GT2	ATR_00012G01300
GT2	ATR_00013G02120
GT2	ATR_00019G01680
GT2	ATR_00040G02570
GT2	ATR_00065G00270
GT2	ATR_00072G01360
GT20	ATR_00006G03190
GT20	ATR_00007G01970
GT20	ATR_00048G00280
GT20	ATR_00068G01020
GT20	ATR_00137G00030
GT20	ATR_00176G00100
GT21	ATR_00007G03880
GT22	ATR_00002G02260
GT22	ATR_00021G00160
GT22	ATR_00049G00880
GT24	ATR_00071G01470
GT28	ATR_00007G02630
GT28	ATR_00019G00480
GT28	ATR_00033G01690
GT29	ATR_00006G02650
GT29	ATR_00035G00050
GT29	ATR_00040G01090
GT29	ATR_00089G00080
GT30	ATR_00040G02680
GT31	ATR_00001G01580
GT31	ATR_00002G02930
GT31	ATR_00003G01740
GT31	ATR_00010G04720
GT31	ATR_00019G02690
GT31	ATR_00021G00390
GT31	ATR_00033G01580
GT31	ATR_00037G00690
GT31	ATR_00044G01740
GT31	ATR_00064G00770
GT31	ATR_00075G00300
GT31	ATR_00084G00200
GT31	ATR_00092G00330
GT31	ATR_00099G01040
GT31	ATR_00156G00060
GT33	ATR_00065G01090
GT34	ATR_00002G04280
GT34	ATR_00009G01220
GT34	ATR_00045G03370
GT34	ATR_00065G00970
GT34	ATR_00086G00680
GT35	ATR_00029G03030
GT35	ATR_00058G01020
GT35	ATR_00110G00540
GT37	ATR_00010G05320
GT37	ATR_00039G01300
GT37	ATR_00039G01360
GT4	ATR_00033G01740
GT4	ATR_00044G00210
GT4	ATR_00044G01840
GT4	ATR_00099G00850
GT4	ATR_00106G00050
GT4	ATR_00109G00570
GT41	ATR_00040G00990
GT43	ATR_00033G00150
GT43	ATR_00035G00240
GT43	ATR_00080G00820
GT43	ATR_00109G01220
GT47	ATR_00001G00910
GT47	ATR_00001G00920
GT47	ATR_00004G01260
GT47	ATR_00005G01690
GT47	ATR_00010G04490
GT47	ATR_00012G01990
GT47	ATR_00012G03560
GT47	ATR_00013G01530
GT47	ATR_00016G00410
GT47	ATR_00016G03640
GT47	ATR_00022G03720
GT47	ATR_00033G02210
GT47	ATR_00039G00600
GT47	ATR_00046G00960
GT47	ATR_00046G00970
GT47	ATR_00046G00980
GT47	ATR_00046G01070
GT47	ATR_00050G00150
GT47	ATR_00056G00450
GT47	ATR_00056G00460
GT47	ATR_00056G00470
GT47	ATR_00056G01990
GT47	ATR_00062G01920
GT47	ATR_00068G01830
GT47	ATR_00069G02020
GT47	ATR_00071G00590
GT47	ATR_00095G01100
GT47	ATR_00111G00100
GT47	ATR_00119G00550
GT47	ATR_00133G00100
GT48	ATR_00011G00280
GT48	ATR_00014G00100
GT48	ATR_00044G00620
GT48	ATR_00044G00690
GT48	ATR_00058G01100
GT48	ATR_00111G01340
GT48	ATR_00150G00050
GT5	ATR_00010G04790
GT5	ATR_00021G02150
GT5	ATR_00025G02900
GT5	ATR_00033G00160
GT5	ATR_00100G00110
GT5	ATR_00189G00060
GT50	ATR_00155G00030
GT57	ATR_00029G04220
GT57	ATR_00092G00190
GT58	ATR_00045G02630
GT59	ATR_00014G01150
GT61	ATR_00006G00590
GT61	ATR_00006G00610
GT61	ATR_00007G02830
GT61	ATR_00038G00160
GT61	ATR_00226G00060
GT61	ATR_00226G00090
GT64	ATR_00001G04140
GT64	ATR_00002G03710
GT64	ATR_00025G02420
GT64	ATR_00029G03600
GT64	ATR_00064G00250
GT65	ATR_00032G00650
GT66	ATR_00029G00710
GT66	ATR_00056G00330
GT68	ATR_00147G00590
GT75	ATR_00013G00850
GT75	ATR_00020G00620
GT75	ATR_00047G01420
GT76	ATR_00024G01350
GT77	ATR_00002G01540
GT77	ATR_00011G01880
GT77	ATR_00013G01760
GT77	ATR_00044G00130
GT77	ATR_00048G01780
GT77	ATR_00049G02150
GT77	ATR_00059G00660
GT77	ATR_00077G01630
GT8	ATR_00001G01860
GT8	ATR_00002G04990
GT8	ATR_00003G01960
GT8	ATR_00003G03940
GT8	ATR_00007G00240
GT8	ATR_00007G03060
GT8	ATR_00025G01410
GT8	ATR_00025G03900
GT8	ATR_00025G03920
GT8	ATR_00047G00690
GT8	ATR_00057G00950
GT8	ATR_00059G01390
GT8	ATR_00060G00010
GT8	ATR_00061G00990
GT8	ATR_00068G01060
GT8	ATR_00071G00800
GT8	ATR_00077G02300
GT8	ATR_00096G00680
GT8	ATR_00106G00630
GT8	ATR_00110G00210
GT8	ATR_00115G00100
GT8	ATR_00135G00630
GT8	ATR_00147G00080
GT8	ATR_01134G00010
GT90	ATR_00029G04410
GT90	ATR_00032G01980
GT90	ATR_00076G00310
GT92	ATR_00037G00430
GT95	ATR_00033G00940
GT95	ATR_00063G00610
GT96	ATR_00049G00530
PL1	ATR_00004G01080
PL1	ATR_00025G00450
PL1	ATR_00039G01470
PL1	ATR_00039G01480
PL1	ATR_00049G01600
PL1	ATR_00078G00770
PL1	ATR_00079G00240
PL1	ATR_00079G00270
PL1	ATR_00120G00520
PL1	ATR_00171G00230
PL1	ATR_00484G00010
PL4	ATR_00046G01160
PL4	ATR_00046G01180

## Sheet: Anco
List of predicted CAZyme genes in Ananas comosus
CAZyme family	Transcript_id
AA1	Aco001603.1
AA1	Aco001664.1
AA1	Aco002276.1
AA1	Aco002850.1
AA1	Aco002864.1
AA1	Aco005369.1
AA1	Aco007089.1
AA1	Aco007153.1
AA1	Aco007434.1
AA1	Aco009027.1
AA1	Aco009589.1
AA1	Aco010237.1
AA1	Aco011104.1
AA1	Aco011816.1
AA1	Aco012500.1
AA1	Aco012590.1
AA1	Aco013272.1
AA1	Aco014114.1
AA1	Aco014131.1
AA1	Aco015223.1
AA1	Aco015409.1
AA1	Aco015447.1
AA1	Aco015448.1
AA1	Aco015583.1
AA1	Aco016280.1
AA1	Aco016823.1
AA1	Aco016825.1
AA1	Aco017534.1
AA1	Aco026374.1
AA1	Aco027472.1
AA1	Aco027944.1
AA1	Aco028856.1
AA1	Aco029851.1
AA1	Aco031175.1
AA2	Aco000471.1
AA2	Aco000925.1
AA2	Aco001526.1
AA2	Aco001617.1
AA2	Aco001618.1
AA2	Aco002056.1
AA2	Aco002344.1
AA2	Aco002775.1
AA2	Aco002920.1
AA2	Aco003045.1
AA2	Aco003198.1
AA2	Aco003200.1
AA2	Aco003278.1
AA2	Aco003320.1
AA2	Aco004317.1
AA2	Aco004613.1
AA2	Aco004784.1
AA2	Aco004906.1
AA2	Aco005737.1
AA2	Aco006230.1
AA2	Aco006432.1
AA2	Aco006655.1
AA2	Aco007028.1
AA2	Aco007303.1
AA2	Aco007908.1
AA2	Aco008430.1
AA2	Aco008465.1
AA2	Aco008544.1
AA2	Aco008990.1
AA2	Aco009079.1
AA2	Aco009344.1
AA2	Aco009360.1
AA2	Aco009743.1
AA2	Aco010007.1
AA2	Aco010009.1
AA2	Aco010379.1
AA2	Aco010380.1
AA2	Aco011020.1
AA2	Aco011124.1
AA2	Aco011125.1
AA2	Aco011128.1
AA2	Aco011877.1
AA2	Aco012522.1
AA2	Aco012524.1
AA2	Aco012993.1
AA2	Aco012994.1
AA2	Aco013384.1
AA2	Aco013666.1
AA2	Aco014075.1
AA2	Aco014076.1
AA2	Aco014483.1
AA2	Aco014484.1
AA2	Aco014486.1
AA2	Aco014874.1
AA2	Aco014948.1
AA2	Aco015271.1
AA2	Aco015772.1
AA2	Aco016519.1
AA2	Aco016652.1
AA2	Aco017479.1
AA2	Aco019704.1
AA2	Aco020332.1
AA2	Aco020334.1
AA2	Aco020478.1
AA2	Aco020482.1
AA2	Aco021127.1
AA2	Aco021354.1
AA2	Aco021355.1
AA2	Aco021357.1
AA2	Aco021646.1
AA2	Aco021983.1
AA2	Aco021984.1
AA2	Aco022304.1
AA2	Aco022453.1
AA2	Aco023522.1
AA2	Aco023523.1
AA2	Aco024125.1
AA2	Aco026779.1
AA2	Aco027813.1
AA2	Aco028733.1
AA2	Aco028735.1
AA2	Aco029135.1
AA2	Aco029389.1
AA2	Aco029860.1
AA2	Aco030748.1
AA2	Aco031666.1
AA3	Aco005758.1
AA3	Aco006520.1
AA3	Aco013906.1
AA3	Aco015554.1
AA3	Aco016029.1
AA3	Aco022846.1
AA5	Aco000031.1
AA5	Aco009414.1
AA5	Aco013453.1
AA5	Aco013456.1
AA5	Aco013460.1
AA5	Aco020427.1
AA5	Aco024636.1
AA6	Aco004287.1
AA6	Aco014441.1
AA6	Aco014895.1
AA6	Aco017624.1
AA6	Aco021008.1
AA6	Aco023470.1
AA7	Aco000429.1
AA7	Aco004040.1
AA7	Aco007706.1
AA7	Aco008394.1
AA7	Aco013222.1
CBM22,GH10	Aco004984.1
CBM22,GH10	Aco015875.1
CBM43	Aco000110.1
CBM43	Aco002303.1
CBM43	Aco003814.1
CBM43	Aco003891.1
CBM43	Aco004341.1
CBM43	Aco004915.1
CBM43	Aco005086.1
CBM43	Aco005356.1
CBM43	Aco006207.1
CBM43	Aco008338.1
CBM43	Aco009630.1
CBM43	Aco012406.1
CBM43	Aco013657.1
CBM43	Aco014183.1
CBM43	Aco014866.1
CBM43	Aco014867.1
CBM43	Aco016331.1
CBM43	Aco017583.1
CBM43,GH17	Aco000517.1
CBM43,GH17	Aco004564.1
CBM43,GH17	Aco005006.1
CBM43,GH17	Aco005973.1
CBM43,GH17	Aco009026.1
CBM43,GH17	Aco010286.1
CBM43,GH17	Aco018404.1
CBM43,GH17	Aco019504.1
CBM49,GH9	Aco010335.1
CBM53,GT5	Aco008436.1
CBM57	Aco005097.1
CBM57	Aco005595.1
CBM57	Aco006620.1
CBM57	Aco011506.1
CBM57	Aco014798.1
CE1	Aco002388.1
CE10	Aco001297.1
CE10	Aco002718.1
CE10	Aco002724.1
CE10	Aco003364.1
CE10	Aco003524.1
CE10	Aco003526.1
CE10	Aco004221.1
CE10	Aco004674.1
CE10	Aco004711.1
CE10	Aco005149.1
CE10	Aco005150.1
CE10	Aco005151.1
CE10	Aco005415.1
CE10	Aco008759.1
CE10	Aco009395.1
CE10	Aco010880.1
CE10	Aco013452.1
CE10	Aco014669.1
CE10	Aco014755.1
CE10	Aco014756.1
CE10	Aco014939.1
CE10	Aco014962.1
CE10	Aco017285.1
CE10	Aco017739.1
CE10	Aco029763.1
CE11	Aco018426.1
CE13	Aco000703.1
CE13	Aco010941.1
CE13	Aco011752.1
CE13	Aco017199.1
CE13	Aco017238.1
CE13	Aco027572.1
CE13	Aco027754.1
CE16	Aco001043.1
CE16	Aco004446.1
CE16	Aco007066.1
CE6	Aco018887.1
CE8	Aco000194.1
CE8	Aco001034.1
CE8	Aco001143.1
CE8	Aco001768.1
CE8	Aco001822.1
CE8	Aco001841.1
CE8	Aco002064.1
CE8	Aco002488.1
CE8	Aco002489.1
CE8	Aco002560.1
CE8	Aco004444.1
CE8	Aco005638.1
CE8	Aco005977.1
CE8	Aco006858.1
CE8	Aco007947.1
CE8	Aco008348.1
CE8	Aco009517.1
CE8	Aco010826.1
CE8	Aco011293.1
CE8	Aco012147.1
CE8	Aco012149.1
CE8	Aco012151.1
CE8	Aco012164.1
CE8	Aco012173.1
CE8	Aco012439.1
CE8	Aco013425.1
CE8	Aco014497.1
CE8	Aco015204.1
CE8	Aco015972.1
CE8	Aco016274.1
CE8	Aco017539.1
CE8	Aco023815.1
CE8	Aco026003.1
CE8	Aco027718.1
CE8	Aco031079.1
CE8,GH1	Aco013685.1
CE8,GT8	Aco011722.1
Cellulose_synt	Aco000884.1
Cellulose_synt	Aco003205.1
Cellulose_synt	Aco004435.1
Cellulose_synt	Aco006039.1
Cellulose_synt	Aco006388.1
Cellulose_synt	Aco012076.1
Cellulose_synt	Aco013153.1
Cellulose_synt	Aco013513.1
Cellulose_synt	Aco013738.1
Cellulose_synt	Aco014283.1
Cellulose_synt	Aco014585.1
Cellulose_synt	Aco015969.1
Cellulose_synt	Aco016995.1
Cellulose_synt	Aco017129.1
Cellulose_synt	Aco017291.1
Cellulose_synt	Aco018229.1
Cellulose_synt	Aco018552.1
Cellulose_synt	Aco024230.1
Cellulose_synt	Aco025070.1
Cellulose_synt	Aco026335.1
Cellulose_synt	Aco030607.1
Cellulose_synt	Aco030800.1
GH1	Aco000756.1
GH1	Aco000757.1
GH1	Aco000758.1
GH1	Aco000760.1
GH1	Aco001858.1
GH1	Aco002461.1
GH1	Aco003167.1
GH1	Aco003169.1
GH1	Aco004667.1
GH1	Aco006340.1
GH1	Aco007349.1
GH1	Aco008472.1
GH1	Aco011377.1
GH1	Aco012402.1
GH1	Aco012649.1
GH1	Aco018504.1
GH1	Aco022842.1
GH1	Aco022843.1
GH1	Aco027476.1
GH1	Aco028059.1
GH1	Aco029665.1
GH10	Aco003803.1
GH10	Aco020002.1
GH10	Aco020006.1
GH10	Aco022345.1
GH100	Aco003240.1
GH100	Aco006374.1
GH100	Aco007782.1
GH100	Aco007893.1
GH100	Aco011221.1
GH100	Aco014041.1
GH100	Aco027162.1
GH116	Aco003373.1
GH116	Aco010368.1
GH13	Aco001248.1
GH13	Aco002698.1
GH13	Aco005712.1
GH13	Aco007778.1
GH13	Aco011809.1
GH13	Aco013036.1
GH13	Aco021562.1
GH13	Aco024092.1
GH13	Aco027955.1
GH14	Aco001937.1
GH14	Aco001939.1
GH14	Aco004465.1
GH14	Aco009092.1
GH14	Aco009314.1
GH14	Aco011639.1
GH14	Aco013168.1
GH14	Aco014607.1
GH14	Aco027698.1
GH14	Aco030335.1
GH14	Aco030337.1
GH16	Aco001019.1
GH16	Aco006535.1
GH16	Aco012969.1
GH16	Aco017304.1
GH16	Aco025351.1
GH17	Aco001591.1
GH17	Aco002383.1
GH17	Aco002384.1
GH17	Aco002385.1
GH17	Aco002643.1
GH17	Aco003849.1
GH17	Aco005178.1
GH17	Aco005692.1
GH17	Aco005812.1
GH17	Aco005814.1
GH17	Aco006561.1
GH17	Aco008781.1
GH17	Aco009519.1
GH17	Aco010400.1
GH17	Aco010681.1
GH17	Aco011625.1
GH17	Aco013376.1
GH17	Aco014351.1
GH17	Aco016725.1
GH17	Aco017062.1
GH17	Aco018765.1
GH17	Aco021464.1
GH17	Aco021754.1
GH17	Aco022585.1
GH17	Aco023319.1
GH17	Aco023691.1
GH17	Aco024341.1
GH17	Aco027096.1
GH17	Aco029493.1
GH17	Aco029502.1
GH17	Aco031670.1
GH18	Aco005516.1
GH18	Aco005546.1
GH18	Aco011693.1
GH18	Aco016100.1
GH18	Aco024337.1
GH18	Aco024346.1
GH18	Aco028421.1
GH19	Aco011824.1
GH19	Aco013060.1
GH19	Aco013061.1
GH19	Aco013063.1
GH19	Aco013064.1
GH19	Aco018556.1
GH19	Aco022100.1
GH2	Aco002335.1
GH2	Aco021424.1
GH20	Aco010981.1
GH20	Aco011365.1
GH20	Aco012306.1
GH20	Aco021626.1
GH27	Aco001630.1
GH27	Aco007661.1
GH27	Aco016356.1
GH28	Aco000465.1
GH28	Aco000699.1
GH28	Aco000778.1
GH28	Aco001843.1
GH28	Aco002117.1
GH28	Aco002515.1
GH28	Aco003433.1
GH28	Aco003573.1
GH28	Aco005383.1
GH28	Aco005804.1
GH28	Aco006090.1
GH28	Aco007236.1
GH28	Aco009496.1
GH28	Aco010703.1
GH28	Aco011367.1
GH28	Aco011368.1
GH28	Aco011826.1
GH28	Aco011961.1
GH28	Aco012764.1
GH28	Aco013009.1
GH28	Aco013617.1
GH28	Aco013740.1
GH28	Aco014272.1
GH28	Aco015347.1
GH28	Aco015507.1
GH28	Aco015629.1
GH28	Aco015631.1
GH28	Aco015648.1
GH28	Aco016546.1
GH28	Aco016609.1
GH28	Aco017505.1
GH28	Aco018983.1
GH28	Aco019078.1
GH28	Aco019357.1
GH28	Aco020905.1
GH28	Aco021279.1
GH28	Aco023528.1
GH28	Aco023529.1
GH28	Aco024522.1
GH28	Aco027461.1
GH28	Aco028890.1
GH28	Aco028892.1
GH29	Aco011998.1
GH29	Aco023576.1
GH29	Aco027620.1
GH3	Aco000481.1
GH3	Aco000692.1
GH3	Aco000693.1
GH3	Aco001150.1
GH3	Aco002188.1
GH3	Aco002829.1
GH3	Aco007375.1
GH3	Aco009723.1
GH3	Aco013662.1
GH3	Aco015738.1
GH3	Aco021018.1
GH3	Aco021020.1
GH3	Aco021940.1
GH3	Aco021989.1
GH3	Aco023518.1
GH3	Aco031167.1
GH31	Aco006268.1
GH31	Aco008411.1
GH31	Aco010910.1
GH31	Aco012263.1
GH31	Aco017267.1
GH32	Aco016281.1
GH32	Aco017533.1
GH32	Aco023030.1
GH32	Aco023036.1
GH33	Aco009036.1
GH33	Aco017351.1
GH35	Aco003699.1
GH35	Aco004193.1
GH35	Aco005736.1
GH35	Aco005740.1
GH35	Aco005884.1
GH35	Aco008843.1
GH35	Aco009356.1
GH35	Aco009359.1
GH35	Aco011259.1
GH35	Aco013978.1
GH35	Aco015238.1
GH35	Aco029843.1
GH37	Aco013872.1
GH38	Aco000995.1
GH38	Aco015070.1
GH38	Aco016243.1
GH43	Aco012334.1
GH47	Aco002918.1
GH47	Aco005227.1
GH47	Aco006544.1
GH47	Aco007495.1
GH47	Aco023113.1
GH5	Aco000706.1
GH5	Aco000809.1
GH5	Aco002687.1
GH5	Aco002756.1
GH5	Aco004097.1
GH5	Aco006007.1
GH5	Aco006198.1
GH5	Aco007988.1
GH5	Aco007989.1
GH5	Aco009982.1
GH5	Aco011154.1
GH5	Aco012560.1
GH5	Aco014742.1
GH5	Aco022032.1
GH5	Aco022033.1
GH51	Aco001727.1
GH51	Aco023947.1
GH63	Aco022863.1
GH77	Aco001954.1
GH77	Aco009588.1
GH79	Aco003862.1
GH79	Aco003863.1
GH79	Aco008513.1
GH79	Aco009462.1
GH79	Aco011533.1
GH79	Aco012393.1
GH79	Aco025864.1
GH79	Aco030709.1
GH81	Aco000938.1
GH81	Aco023085.1
GH85	Aco011094.1
GH85	Aco024323.1
GH89	Aco000986.1
GH89	Aco019794.1
GH9	Aco001010.1
GH9	Aco001669.1
GH9	Aco002487.1
GH9	Aco002985.1
GH9	Aco003329.1
GH9	Aco003369.1
GH9	Aco005569.1
GH9	Aco008022.1
GH9	Aco009255.1
GH9	Aco009636.1
GH9	Aco011062.1
GH9	Aco013120.1
GH9	Aco015121.1
GH9	Aco017809.1
GH9	Aco018946.1
GH9	Aco021450.1
GH9	Aco024002.1
GH9	Aco025396.1
GH95	Aco003837.1
GT1	Aco000446.1
GT1	Aco000490.1
GT1	Aco000491.1
GT1	Aco000907.1
GT1	Aco002791.1
GT1	Aco002792.1
GT1	Aco003033.1
GT1	Aco003062.1
GT1	Aco003879.1
GT1	Aco003880.1
GT1	Aco004073.1
GT1	Aco004378.1
GT1	Aco004404.1
GT1	Aco005239.1
GT1	Aco005246.1
GT1	Aco005329.1
GT1	Aco005393.1
GT1	Aco005407.1
GT1	Aco005434.1
GT1	Aco005460.1
GT1	Aco005461.1
GT1	Aco005562.1
GT1	Aco005563.1
GT1	Aco006081.1
GT1	Aco006083.1
GT1	Aco006084.1
GT1	Aco007231.1
GT1	Aco008876.1
GT1	Aco008904.1
GT1	Aco008905.1
GT1	Aco009771.1
GT1	Aco009807.1
GT1	Aco009828.1
GT1	Aco010711.1
GT1	Aco011597.1
GT1	Aco012036.1
GT1	Aco012038.1
GT1	Aco012039.1
GT1	Aco012126.1
GT1	Aco012745.1
GT1	Aco013988.1
GT1	Aco014135.1
GT1	Aco014301.1
GT1	Aco014303.1
GT1	Aco014304.1
GT1	Aco014306.1
GT1	Aco014334.1
GT1	Aco014335.1
GT1	Aco016407.1
GT1	Aco016483.1
GT1	Aco016553.1
GT1	Aco017150.1
GT1	Aco017578.1
GT1	Aco018141.1
GT1	Aco019483.1
GT1	Aco021241.1
GT1	Aco023087.1
GT1	Aco023089.1
GT1	Aco024663.1
GT1	Aco027432.1
GT1	Aco030171.1
GT1	Aco030875.1
GT1	Aco031681.1
GT10	Aco000154.1
GT10	Aco003236.1
GT10	Aco007892.1
GT10	Aco014764.1
GT13	Aco009202.1
GT14	Aco004291.1
GT14	Aco005613.1
GT14	Aco006011.1
GT14	Aco008284.1
GT14	Aco009404.1
GT14	Aco010949.1
GT14	Aco012196.1
GT14	Aco014275.1
GT14	Aco014631.1
GT14	Aco021013.1
GT14	Aco021239.1
GT14	Aco021715.1
GT14	Aco025286.1
GT14	Aco029336.1
GT17	Aco002224.1
GT17	Aco003590.1
GT17	Aco013529.1
GT19	Aco011472.1
GT2	Aco000519.1
GT2	Aco000968.1
GT2	Aco001095.1
GT2	Aco001096.1
GT2	Aco002889.1
GT2	Aco004149.1
GT2	Aco004974.1
GT2	Aco006900.1
GT2	Aco008598.1
GT2	Aco009610.1
GT2	Aco011603.1
GT2	Aco011808.1
GT2	Aco013494.1
GT2	Aco014689.1
GT2	Aco016682.1
GT20	Aco000950.1
GT20	Aco001024.1
GT20	Aco003026.1
GT20	Aco005603.1
GT20	Aco006034.1
GT20	Aco012107.1
GT20	Aco012956.1
GT20	Aco013422.1
GT20	Aco025327.1
GT21	Aco004510.1
GT22	Aco010097.1
GT22	Aco018299.1
GT22	Aco018665.1
GT22	Aco022637.1
GT24	Aco007756.1
GT28	Aco006436.1
GT28	Aco011528.1
GT28	Aco018718.1
GT28	Aco019702.1
GT28	Aco025855.1
GT29	Aco007790.1
GT29	Aco018360.1
GT29	Aco020907.1
GT29	Aco020932.1
GT29	Aco026905.1
GT30	Aco013312.1
GT31	Aco000367.1
GT31	Aco001099.1
GT31	Aco001348.1
GT31	Aco004792.1
GT31	Aco006804.1
GT31	Aco007342.1
GT31	Aco007431.1
GT31	Aco007439.1
GT31	Aco009031.1
GT31	Aco009916.1
GT31	Aco010514.1
GT31	Aco011529.1
GT31	Aco012140.1
GT31	Aco012551.1
GT31	Aco017137.1
GT31	Aco020393.1
GT31	Aco022236.1
GT31	Aco022343.1
GT31	Aco023205.1
GT31	Aco025035.1
GT31	Aco025141.1
GT31	Aco026245.1
GT31	Aco026538.1
GT31	Aco026902.1
GT31	Aco027430.1
GT33	Aco000139.1
GT33	Aco000897.1
GT34	Aco001828.1
GT34	Aco007786.1
GT34	Aco010455.1
GT34	Aco012320.1
GT34	Aco016702.1
GT35	Aco008511.1
GT35	Aco015397.1
GT37	Aco001315.1
GT37	Aco002702.1
GT37	Aco002703.1
GT37	Aco014760.1
GT4	Aco001393.1
GT4	Aco006349.1
GT4	Aco007975.1
GT4	Aco008163.1
GT4	Aco009217.1
GT4	Aco009508.1
GT4	Aco013482.1
GT4	Aco014106.1
GT4	Aco017378.1
GT4	Aco020611.1
GT4	Aco024370.1
GT4	Aco026490.1
GT41	Aco013495.1
GT41	Aco022136.1
GT43	Aco000037.1
GT43	Aco001536.1
GT43	Aco011027.1
GT43	Aco011476.1
GT43	Aco014086.1
GT43	Aco020527.1
GT43	Aco021302.1
GT43	Aco030383.1
GT47	Aco001118.1
GT47	Aco001692.1
GT47	Aco004434.1
GT47	Aco006177.1
GT47	Aco006680.1
GT47	Aco006797.1
GT47	Aco006798.1
GT47	Aco006799.1
GT47	Aco006800.1
GT47	Aco007205.1
GT47	Aco008457.1
GT47	Aco008981.1
GT47	Aco011730.1
GT47	Aco011772.1
GT47	Aco012616.1
GT47	Aco014628.1
GT47	Aco015546.1
GT47	Aco016412.1
GT47	Aco017436.1
GT47	Aco017801.1
GT47	Aco017972.1
GT47	Aco018915.1
GT47	Aco019350.1
GT47	Aco022862.1
GT47	Aco026352.1
GT47	Aco027843.1
GT47	Aco031817.1
GT48	Aco004336.1
GT48	Aco009206.1
GT48	Aco011556.1
GT48	Aco016487.1
GT48	Aco016665.1
GT48	Aco016666.1
GT48	Aco018071.1
GT48	Aco020877.1
GT48	Aco025277.1
GT48	Aco029462.1
GT5	Aco005660.1
GT5	Aco006986.1
GT5	Aco010848.1
GT5	Aco021017.1
GT5	Aco023992.1
GT5	Aco026355.1
GT5	Aco027751.1
GT5	Aco027840.1
GT50	Aco008400.1
GT51	Aco002682.1
GT51	Aco023969.1
GT57	Aco001666.1
GT57	Aco022306.1
GT58	Aco027262.1
GT58	Aco029940.1
GT59	Aco017616.1
GT61	Aco002125.1
GT61	Aco002317.1
GT61	Aco007260.1
GT61	Aco010900.1
GT61	Aco010901.1
GT61	Aco012670.1
GT61	Aco012671.1
GT61	Aco012673.1
GT61	Aco012675.1
GT61	Aco012676.1
GT61	Aco012677.1
GT61	Aco012679.1
GT61	Aco012680.1
GT61	Aco012681.1
GT61	Aco012682.1
GT61	Aco019877.1
GT61	Aco021830.1
GT61	Aco021831.1
GT61	Aco021833.1
GT61	Aco021835.1
GT61	Aco021837.1
GT61	Aco021838.1
GT61	Aco023932.1
GT61	Aco024725.1
GT61	Aco031505.1
GT64	Aco005283.1
GT64	Aco005748.1
GT64	Aco011460.1
GT64	Aco016877.1
GT65	Aco007457.1
GT66	Aco005622.1
GT66	Aco010330.1
GT68	Aco002123.1
GT68	Aco027892.1
GT75	Aco003915.1
GT75	Aco004843.1
GT75	Aco012425.1
GT75	Aco017339.1
GT75	Aco017564.1
GT76	Aco000125.1
GT77	Aco004596.1
GT77	Aco004598.1
GT77	Aco006643.1
GT77	Aco006645.1
GT77	Aco011926.1
GT77	Aco012337.1
GT77	Aco012890.1
GT77	Aco018131.1
GT77	Aco021472.1
GT77	Aco023422.1
GT77	Aco027308.1
GT77	Aco030189.1
GT8	Aco000155.1
GT8	Aco000207.1
GT8	Aco000854.1
GT8	Aco001000.1
GT8	Aco001122.1
GT8	Aco001663.1
GT8	Aco001744.1
GT8	Aco001820.1
GT8	Aco002511.1
GT8	Aco002583.1
GT8	Aco002943.1
GT8	Aco003104.1
GT8	Aco003865.1
GT8	Aco003922.1
GT8	Aco004010.1
GT8	Aco004011.1
GT8	Aco004866.1
GT8	Aco005386.1
GT8	Aco005607.1
GT8	Aco006282.1
GT8	Aco007152.1
GT8	Aco007732.1
GT8	Aco007949.1
GT8	Aco008585.1
GT8	Aco009193.1
GT8	Aco009444.1
GT8	Aco009668.1
GT8	Aco011292.1
GT8	Aco011837.1
GT8	Aco011948.1
GT8	Aco012067.1
GT8	Aco012429.1
GT8	Aco013034.1
GT8	Aco013140.1
GT8	Aco014473.1
GT8	Aco016103.1
GT8	Aco016317.1
GT8	Aco017075.1
GT8	Aco019346.1
GT8	Aco019521.1
GT8	Aco020714.1
GT8	Aco022786.1
GT8	Aco023140.1
GT8	Aco025587.1
GT8	Aco026373.1
GT8	Aco027717.1
GT8	Aco029818.1
GT8	Aco031251.1
GT90	Aco007279.1
GT90	Aco007598.1
GT90	Aco010269.1
GT90	Aco022797.1
GT90	Aco030987.1
GT92	Aco015704.1
GT92	Aco018537.1
GT95	Aco002325.1
GT95	Aco006303.1
GT95	Aco011542.1
GT96	Aco025746.1
PL1	Aco004502.1
PL1	Aco009851.1
PL1	Aco010187.1
PL1	Aco010635.1
PL1	Aco010990.1
PL1	Aco013532.1
PL1	Aco014370.1
PL1	Aco014640.1
PL1	Aco014643.1
PL1	Aco021996.1
PL1	Aco024689.1
PL1	Aco030494.1
PL4	Aco009192.1
PL4	Aco019252.1
PL4	Aco026667.1

## Sheet: Arth
List of predicted CAZyme genes in Arabidopsis thaliana
CAZyme family	Transcript_id
AA1	AT1G18140
AA1	AT1G21850
AA1	AT1G21860
AA1	AT1G41830
AA1	AT1G55560
AA1	AT1G55570
AA1	AT1G75790
AA1	AT1G76160
AA1	AT2G23630
AA1	AT2G29130
AA1	AT2G30210
AA1	AT2G38080
AA1	AT2G40370
AA1	AT2G46570
AA1	AT3G09220
AA1	AT3G13390
AA1	AT3G13400
AA1	AT4G12420
AA1	AT4G22010
AA1	AT4G25240
AA1	AT4G28090
AA1	AT4G37160
AA1	AT4G38420
AA1	AT4G39830
AA1	AT5G01040
AA1	AT5G01050
AA1	AT5G01190
AA1	AT5G03260
AA1	AT5G05390
AA1	AT5G07130
AA1	AT5G09360
AA1	AT5G21100
AA1	AT5G48100
AA1	AT5G48450
AA1	AT5G51480
AA1	AT5G58910
AA1	AT5G60020
AA1	AT5G66920
AA2	AT1G05240
AA2	AT1G05250
AA2	AT1G05260
AA2	AT1G07890
AA2	AT1G14540
AA2	AT1G14550
AA2	AT1G24110
AA2	AT1G30870
AA2	AT1G34510
AA2	AT1G44970
AA2	AT1G49570
AA2	AT1G68850
AA2	AT1G71695
AA2	AT1G77100
AA2	AT1G77490
AA2	AT2G18140
AA2	AT2G18150
AA2	AT2G18980
AA2	AT2G22420
AA2	AT2G24800
AA2	AT2G34060
AA2	AT2G35380
AA2	AT2G37130
AA2	AT2G38380
AA2	AT2G38390
AA2	AT2G39040
AA2	AT2G41480
AA2	AT2G43480
AA2	AT3G01190
AA2	AT3G03670
AA2	AT3G09640
AA2	AT3G17070
AA2	AT3G21770
AA2	AT3G28200
AA2	AT3G32980
AA2	AT3G49110
AA2	AT3G49120
AA2	AT3G49960
AA2	AT3G50990
AA2	AT4G08390
AA2	AT4G08770
AA2	AT4G08780
AA2	AT4G11290
AA2	AT4G16270
AA2	AT4G17690
AA2	AT4G21960
AA2	AT4G25980
AA2	AT4G26010
AA2	AT4G30170
AA2	AT4G31760
AA2	AT4G32320
AA2	AT4G33420
AA2	AT4G33870
AA2	AT4G35000
AA2	AT4G35970
AA2	AT4G36430
AA2	AT4G37520
AA2	AT4G37530
AA2	AT5G05340
AA2	AT5G06720
AA2	AT5G06730
AA2	AT5G14130
AA2	AT5G15180
AA2	AT5G17820
AA2	AT5G19880
AA2	AT5G19890
AA2	AT5G22410
AA2	AT5G24070
AA2	AT5G39580
AA2	AT5G40150
AA2	AT5G42180
AA2	AT5G47000
AA2	AT5G51890
AA2	AT5G58390
AA2	AT5G58400
AA2	AT5G64100
AA2	AT5G64110
AA2	AT5G64120
AA2	AT5G66390
AA2	AT5G67400
AA3	AT1G03990
AA3	AT1G12570
AA3	AT1G14185
AA3	AT1G14190
AA3	AT1G72970
AA3	AT1G73050
AA3	AT3G23410
AA3	AT3G56060
AA3	AT4G19380
AA3	AT4G28570
AA3	AT5G51930
AA3	AT5G51950
AA4	AT5G06580
AA5	AT1G14430
AA5	AT1G19900
AA5	AT1G67290
AA5	AT1G75620
AA5	AT3G53950
AA5	AT3G57620
AA5	AT5G19580
AA6	AT4G27270
AA6	AT4G36750
AA6	AT5G54500
AA6	AT5G58800
AA7	AT1G01980
AA7	AT1G11770
AA7	AT1G26380
AA7	AT1G26390
AA7	AT1G26400
AA7	AT1G26410
AA7	AT1G26420
AA7	AT1G30700
AA7	AT1G30710
AA7	AT1G30720
AA7	AT1G30730
AA7	AT1G30740
AA7	AT1G30760
AA7	AT1G34575
AA7	AT2G19500
AA7	AT2G34790
AA7	AT2G34810
AA7	AT4G20800
AA7	AT4G20820
AA7	AT4G20830
AA7	AT4G20840
AA7	AT4G20860
AA7	AT5G21482
AA7	AT5G44360
AA7	AT5G44380
AA7	AT5G44390
AA7	AT5G44400
AA7	AT5G44410
AA7	AT5G44440
AA7	AT5G56970
CBM22,GH10	AT1G10050
CBM22,GH10	AT1G58370
CBM22,GH10	AT4G08160
CBM43	AT1G09460
CBM43	AT1G13830
CBM43	AT1G18650
CBM43	AT1G26450
CBM43	AT1G29380
CBM43	AT1G66852
CBM43	AT1G66855
CBM43	AT1G66870
CBM43	AT1G69295
CBM43	AT1G78520
CBM43	AT1G79480
CBM43	AT2G03505
CBM43	AT2G04910
CBM43	AT2G30933
CBM43	AT2G42930
CBM43	AT2G43660
CBM43	AT2G43670
CBM43	AT3G58100
CBM43	AT4G05430
CBM43	AT4G09090
CBM43	AT4G09462
CBM43	AT4G09464
CBM43	AT4G09465
CBM43	AT4G09466
CBM43	AT4G09467
CBM43	AT4G13600
CBM43	AT4G16165
CBM43	AT5G08000
CBM43	AT5G35740
CBM43	AT5G53600
CBM43	AT5G53610
CBM43	AT5G61130
CBM43	AT5G63225
CBM43	AT5G63230
CBM43	AT5G63240
CBM43	AT5G63250
CBM43	AT5G67460
CBM43,GH17	AT1G11820
CBM43,GH17	AT1G66250
CBM43,GH17	AT2G01630
CBM43,GH17	AT2G05790
CBM43,GH17	AT2G16230
CBM43,GH17	AT2G39640
CBM43,GH17	AT3G07320
CBM43,GH17	AT3G13560
CBM43,GH17	AT3G23770
CBM43,GH17	AT3G55430
CBM43,GH17	AT4G17180
CBM43,GH17	AT4G26830
CBM43,GH17	AT4G29360
CBM43,GH17	AT4G34480
CBM43,GH17	AT5G24318
CBM43,GH17	AT5G55180
CBM43,GH17	AT5G56590
CBM45,GH13	AT1G69830
CBM49,GH9	AT1G48930
CBM49,GH9	AT1G64390
CBM49,GH9	AT4G11050
CBM53,GT5	AT1G11720
CBM57	AT1G07650
CBM57	AT1G28340
CBM57	AT1G29720
CBM57	AT1G29730
CBM57	AT1G29740
CBM57	AT1G53420
CBM57	AT3G14840
CE1	AT2G41530
CE10	AT1G19190
CE10	AT1G26120
CE10	AT1G47480
CE10	AT1G49640
CE10	AT1G49650
CE10	AT1G49660
CE10	AT1G68620
CE10	AT2G03550
CE10	AT2G45600
CE10	AT2G45610
CE10	AT3G02410
CE10	AT3G05120
CE10	AT3G27320
CE10	AT3G48690
CE10	AT3G48700
CE10	AT3G63010
CE10	AT4G14570
CE10	AT5G06570
CE10	AT5G14310
CE10	AT5G15860
CE10	AT5G16080
CE10	AT5G23530
CE10	AT5G27320
CE10	AT5G36210
CE10	AT5G62180
CE11	AT1G24793
CE11	AT1G24880
CE11	AT1G25054
CE11	AT1G25145
CE11	AT1G25210
CE13	AT1G09550
CE13	AT1G57590
CE13	AT2G46930
CE13	AT3G05910
CE13	AT3G09405
CE13	AT3G09410
CE13	AT3G62060
CE13	AT4G19410
CE13	AT4G19420
CE13	AT5G23870
CE13	AT5G26670
CE13	AT5G45280
CE16	AT1G29660
CE16	AT1G29670
CE16	AT1G53920
CE16	AT1G53940
CE16	AT1G53990
CE16	AT1G56670
CE16	AT1G74460
CE16	AT2G23540
CE16	AT3G14225
CE16	AT4G10950
CE16	AT5G37690
CE16	AT5G40990
CE16	AT5G42170
CE16	AT5G45670
CE16	AT5G55050
CE6	AT3G53010
CE6	AT4G34215
CE8	AT1G02810
CE8	AT1G05310
CE8	AT1G11370
CE8	AT1G11580
CE8	AT1G11590
CE8	AT1G23200
CE8	AT1G44980
CE8	AT1G53830
CE8	AT1G53840
CE8	AT1G69940
CE8	AT2G19150
CE8	AT2G21610
CE8	AT2G26440
CE8	AT2G26450
CE8	AT2G36700
CE8	AT2G36710
CE8	AT2G43050
CE8	AT2G45220
CE8	AT2G47030
CE8	AT2G47040
CE8	AT2G47280
CE8	AT2G47550
CE8	AT3G05610
CE8	AT3G05620
CE8	AT3G06830
CE8	AT3G10710
CE8	AT3G10720
CE8	AT3G14300
CE8	AT3G14310
CE8	AT3G17060
CE8	AT3G24130
CE8	AT3G27980
CE8	AT3G29090
CE8	AT3G43270
CE8	AT3G47400
CE8	AT3G49220
CE8	AT3G59010
CE8	AT3G60730
CE8	AT3G62170
CE8	AT4G00190
CE8	AT4G02300
CE8	AT4G02320
CE8	AT4G02330
CE8	AT4G03930
CE8	AT4G15980
CE8	AT4G33220
CE8	AT4G33230
CE8	AT5G04960
CE8	AT5G04970
CE8	AT5G07410
CE8	AT5G07420
CE8	AT5G07430
CE8	AT5G09760
CE8	AT5G18990
CE8	AT5G19730
CE8	AT5G20860
CE8	AT5G26810
CE8	AT5G27870
CE8	AT5G47500
CE8	AT5G49180
CE8	AT5G51490
CE8	AT5G51500
CE8	AT5G53370
CE8	AT5G55590
CE8	AT5G61680
CE8	AT5G64640
Cellulose_synt	AT1G02730
Cellulose_synt	AT1G32180
Cellulose_synt	AT1G55850
Cellulose_synt	AT2G21770
Cellulose_synt	AT2G25540
Cellulose_synt	AT2G32530
Cellulose_synt	AT2G32540
Cellulose_synt	AT2G32610
Cellulose_synt	AT2G32620
Cellulose_synt	AT2G33100
Cellulose_synt	AT3G03050
Cellulose_synt	AT4G15290
Cellulose_synt	AT4G15320
Cellulose_synt	AT4G18780
Cellulose_synt	AT4G23990
Cellulose_synt	AT4G24000
Cellulose_synt	AT4G24010
Cellulose_synt	AT4G32410
Cellulose_synt	AT4G38190
Cellulose_synt	AT4G39350
Cellulose_synt	AT5G05170
Cellulose_synt	AT5G09870
Cellulose_synt	AT5G16910
Cellulose_synt	AT5G17420
Cellulose_synt	AT5G44030
Cellulose_synt	AT5G64740
GH1	AT1G02850
GH1	AT1G26560
GH1	AT1G45191
GH1	AT1G47600
GH1	AT1G51470
GH1	AT1G51490
GH1	AT1G52400
GH1	AT1G60090
GH1	AT1G60260
GH1	AT1G60270
GH1	AT1G61810
GH1	AT1G61820
GH1	AT1G66270
GH1	AT1G66280
GH1	AT1G75940
GH1	AT2G25630
GH1	AT2G32860
GH1	AT2G44450
GH1	AT2G44460
GH1	AT2G44470
GH1	AT2G44480
GH1	AT2G44490
GH1	AT3G03640
GH1	AT3G06510
GH1	AT3G09260
GH1	AT3G18070
GH1	AT3G18080
GH1	AT3G21370
GH1	AT3G60120
GH1	AT3G60130
GH1	AT3G60140
GH1	AT3G62740
GH1	AT3G62750
GH1	AT4G21760
GH1	AT4G22100
GH1	AT4G27820
GH1	AT4G27830
GH1	AT5G16580
GH1	AT5G24540
GH1	AT5G24550
GH1	AT5G25980
GH1	AT5G26000
GH1	AT5G28510
GH1	AT5G36890
GH1	AT5G42260
GH1	AT5G44640
GH1	AT5G48375
GH1	AT5G54570
GH10	AT2G14690
GH10	AT4G33810
GH10	AT4G33820
GH10	AT4G33830
GH10	AT4G33840
GH10	AT4G33860
GH10	AT4G38300
GH10	AT4G38650
GH100	AT1G22650
GH100	AT1G35580
GH100	AT1G56560
GH100	AT1G72000
GH100	AT3G05820
GH100	AT3G06500
GH100	AT4G09510
GH100	AT4G34860
GH100	AT5G22510
GH116	AT1G33700
GH116	AT3G24180
GH116	AT4G10060
GH116	AT5G49900
GH127	AT5G12950
GH127	AT5G12960
GH13	AT1G76130
GH13	AT2G36390
GH13	AT2G39930
GH13	AT4G09020
GH13	AT4G25000
GH13	AT5G03650
GH13	AT5G04360
GH14	AT2G32290
GH14	AT2G45880
GH14	AT3G23920
GH14	AT4G00490
GH14	AT4G15210
GH14	AT4G17090
GH14	AT5G18670
GH14	AT5G45300
GH14	AT5G55700
GH16	AT1G10550
GH16	AT1G65310
GH16	AT2G01850
GH16	AT2G06850
GH16	AT2G18800
GH16	AT3G23730
GH16	AT3G25050
GH16	AT4G13080
GH16	AT4G13090
GH16	AT4G25810
GH16	AT4G25820
GH16	AT4G28850
GH16	AT4G30280
GH16	AT4G30290
GH16	AT5G48070
GH16	AT5G57550
GH16	AT5G57560
GH17	AT1G30080
GH17	AT1G32860
GH17	AT1G33220
GH17	AT1G64760
GH17	AT1G77780
GH17	AT1G77790
GH17	AT2G19440
GH17	AT2G26600
GH17	AT2G27500
GH17	AT3G04010
GH17	AT3G15800
GH17	AT3G24330
GH17	AT3G46570
GH17	AT3G55780
GH17	AT3G57240
GH17	AT3G57260
GH17	AT3G57270
GH17	AT3G61810
GH17	AT4G14080
GH17	AT4G16260
GH17	AT4G18340
GH17	AT4G31140
GH17	AT5G18220
GH17	AT5G20330
GH17	AT5G20340
GH17	AT5G20390
GH17	AT5G20560
GH17	AT5G20870
GH17	AT5G42100
GH17	AT5G42720
GH17	AT5G58090
GH17	AT5G58480
GH17	AT5G64790
GH18	AT4G01040
GH18	AT4G19720
GH18	AT4G19730
GH18	AT4G19740
GH18	AT4G19750
GH18	AT4G19760
GH18	AT4G19770
GH18	AT4G19800
GH18	AT4G19810
GH18	AT4G19820
GH19	AT1G02360
GH19	AT1G05850
GH19	AT1G56680
GH19	AT2G43570
GH19	AT2G43580
GH19	AT2G43590
GH19	AT2G43600
GH19	AT2G43610
GH19	AT2G43620
GH19	AT3G12500
GH19	AT3G16920
GH19	AT3G47540
GH19	AT3G54420
GH19	AT4G01700
GH2	AT1G09010
GH2	AT3G54440
GH20	AT1G05590
GH20	AT1G65590
GH20	AT3G55260
GH28	AT1G02460
GH28	AT1G02790
GH28	AT1G05650
GH28	AT1G05660
GH28	AT1G10640
GH28	AT1G17150
GH28	AT1G19170
GH28	AT1G23460
GH28	AT1G43080
GH28	AT1G43090
GH28	AT1G43100
GH28	AT1G48100
GH28	AT1G56710
GH28	AT1G60590
GH28	AT1G65570
GH28	AT1G70500
GH28	AT1G78400
GH28	AT1G80140
GH28	AT1G80170
GH28	AT2G15450
GH28	AT2G15460
GH28	AT2G15470
GH28	AT2G23900
GH28	AT2G26620
GH28	AT2G33160
GH28	AT2G40310
GH28	AT2G41850
GH28	AT2G43860
GH28	AT2G43870
GH28	AT2G43880
GH28	AT2G43890
GH28	AT3G06770
GH28	AT3G07820
GH28	AT3G07830
GH28	AT3G07840
GH28	AT3G07850
GH28	AT3G07970
GH28	AT3G14040
GH28	AT3G15720
GH28	AT3G16850
GH28	AT3G26610
GH28	AT3G42950
GH28	AT3G48950
GH28	AT3G57510
GH28	AT3G57790
GH28	AT3G59850
GH28	AT3G61490
GH28	AT3G62110
GH28	AT4G01890
GH28	AT4G13760
GH28	AT4G18180
GH28	AT4G23500
GH28	AT4G23820
GH28	AT4G32370
GH28	AT4G32375
GH28	AT4G32380
GH28	AT4G33440
GH28	AT4G35670
GH28	AT5G14650
GH28	AT5G17200
GH28	AT5G27530
GH28	AT5G39910
GH28	AT5G41870
GH28	AT5G44830
GH28	AT5G44840
GH28	AT5G48140
GH28	AT5G49215
GH29	AT2G28100
GH3	AT1G02640
GH3	AT1G78060
GH3	AT3G19620
GH3	AT3G47000
GH3	AT3G47010
GH3	AT3G47040
GH3	AT3G47050
GH3	AT3G62710
GH3	AT5G04885
GH3	AT5G09730
GH3	AT5G10560
GH3	AT5G20940
GH3	AT5G20950
GH3	AT5G49360
GH3	AT5G64570
GH31	AT1G68560
GH31	AT3G23640
GH31	AT3G45940
GH31	AT5G11720
GH31	AT5G63840
GH32	AT1G12240
GH32	AT1G55120
GH32	AT1G62660
GH32	AT2G36190
GH32	AT3G13784
GH32	AT3G13790
GH32	AT3G52600
GH32	AT5G11920
GH33	AT5G57700
GH35	AT1G31740
GH35	AT1G45130
GH35	AT1G72990
GH35	AT1G77410
GH35	AT2G16730
GH35	AT2G28470
GH35	AT2G32810
GH35	AT3G13750
GH35	AT3G52840
GH35	AT4G26140
GH35	AT4G35010
GH35	AT4G36360
GH35	AT4G38590
GH35	AT5G20710
GH35	AT5G56870
GH35	AT5G63800
GH35	AT5G63810
GH37	AT4G24040
GH38	AT3G26720
GH38	AT5G13980
GH38	AT5G14950
GH38	AT5G66150
GH43	AT3G49880
GH43	AT5G67540
GH47	AT1G27520
GH47	AT1G30000
GH47	AT1G51590
GH47	AT3G21160
GH47	AT5G43710
GH5	AT1G02310
GH5	AT1G13130
GH5	AT2G20680
GH5	AT3G10890
GH5	AT3G10900
GH5	AT3G26130
GH5	AT3G26140
GH5	AT4G28320
GH5	AT5G01930
GH5	AT5G16700
GH5	AT5G17500
GH5	AT5G66460
GH51	AT3G10740
GH51	AT5G26120
GH63	AT1G24320
GH63	AT1G67490
GH77	AT2G40840
GH77	AT5G64860
GH79	AT5G07830
GH79	AT5G34940
GH79	AT5G61250
GH81	AT1G18310
GH81	AT5G15870
GH85	AT3G11040
GH85	AT5G05460
GH89	AT5G13690
GH9	AT1G02800
GH9	AT1G19940
GH9	AT1G22880
GH9	AT1G23210
GH9	AT1G65610
GH9	AT1G70710
GH9	AT1G71380
GH9	AT1G75680
GH9	AT2G32990
GH9	AT2G44540
GH9	AT2G44550
GH9	AT2G44560
GH9	AT2G44570
GH9	AT3G43860
GH9	AT4G02290
GH9	AT4G09740
GH9	AT4G23560
GH9	AT4G24260
GH9	AT4G38990
GH9	AT4G39000
GH9	AT4G39010
GH9	AT5G49720
GH95	AT4G34260
GT1	AT1G01390
GT1	AT1G01420
GT1	AT1G05530
GT1	AT1G05560
GT1	AT1G05675
GT1	AT1G05680
GT1	AT1G07240
GT1	AT1G07250
GT1	AT1G07260
GT1	AT1G10400
GT1	AT1G22340
GT1	AT1G22360
GT1	AT1G22370
GT1	AT1G22380
GT1	AT1G22400
GT1	AT1G24100
GT1	AT1G30530
GT1	AT1G43620
GT1	AT1G73880
GT1	AT1G78270
GT1	AT2G15480
GT1	AT2G15490
GT1	AT2G16890
GT1	AT2G18560
GT1	AT2G18570
GT1	AT2G22590
GT1	AT2G23250
GT1	AT2G23260
GT1	AT2G26480
GT1	AT2G28080
GT1	AT2G29710
GT1	AT2G29730
GT1	AT2G29740
GT1	AT2G29750
GT1	AT2G30140
GT1	AT2G30150
GT1	AT2G31750
GT1	AT2G31790
GT1	AT2G36750
GT1	AT2G36760
GT1	AT2G36770
GT1	AT2G36780
GT1	AT2G36790
GT1	AT2G36800
GT1	AT2G36970
GT1	AT2G43820
GT1	AT2G43840
GT1	AT3G02100
GT1	AT3G07020
GT1	AT3G11340
GT1	AT3G16520
GT1	AT3G21560
GT1	AT3G21750
GT1	AT3G21760
GT1	AT3G21780
GT1	AT3G21790
GT1	AT3G21800
GT1	AT3G22250
GT1	AT3G46650
GT1	AT3G46660
GT1	AT3G46670
GT1	AT3G46680
GT1	AT3G46690
GT1	AT3G46700
GT1	AT3G46720
GT1	AT3G50740
GT1	AT3G53150
GT1	AT3G53160
GT1	AT3G55700
GT1	AT3G55710
GT1	AT4G01070
GT1	AT4G14090
GT1	AT4G15260
GT1	AT4G15280
GT1	AT4G15480
GT1	AT4G15490
GT1	AT4G15500
GT1	AT4G15550
GT1	AT4G34131
GT1	AT4G34135
GT1	AT4G34138
GT1	AT4G36770
GT1	AT5G03490
GT1	AT5G05860
GT1	AT5G05870
GT1	AT5G05880
GT1	AT5G05890
GT1	AT5G05900
GT1	AT5G12890
GT1	AT5G14860
GT1	AT5G17030
GT1	AT5G17040
GT1	AT5G17050
GT1	AT5G24750
GT1	AT5G26310
GT1	AT5G38010
GT1	AT5G38040
GT1	AT5G49690
GT1	AT5G59580
GT1	AT5G59590
GT1	AT5G65550
GT1	AT5G66690
GT10	AT1G49710
GT10	AT1G71990
GT10	AT3G19280
GT13	AT4G38240
GT14	AT1G03520
GT14	AT1G53100
GT14	AT1G71070
GT14	AT2G37585
GT14	AT3G03690
GT14	AT3G15350
GT14	AT3G24040
GT14	AT4G03340
GT14	AT4G27480
GT14	AT5G15050
GT14	AT5G39990
GT16	AT2G05320
GT17	AT1G12990
GT17	AT1G67880
GT17	AT2G13290
GT17	AT3G01620
GT17	AT3G27540
GT17	AT5G14480
GT19	AT2G04560
GT2	AT1G20575
GT2	AT1G23480
GT2	AT1G24070
GT2	AT2G24630
GT2	AT2G35650
GT2	AT2G39630
GT2	AT3G07330
GT2	AT3G28180
GT2	AT3G56000
GT2	AT4G07960
GT2	AT4G13410
GT2	AT4G31590
GT2	AT5G03760
GT2	AT5G16190
GT2	AT5G22740
GT20	AT1G06410
GT20	AT1G16980
GT20	AT1G17000
GT20	AT1G23870
GT20	AT1G60140
GT20	AT1G68020
GT20	AT1G70290
GT20	AT1G78580
GT20	AT2G18700
GT20	AT4G17770
GT20	AT4G27550
GT21	AT2G19880
GT22	AT1G02145
GT22	AT1G16900
GT22	AT5G14850
GT24	AT1G71220
GT28	AT1G73740
GT28	AT2G11810
GT28	AT4G31780
GT28	AT5G20410
GT29	AT1G08280
GT29	AT1G08660
GT29	AT3G48820
GT30	AT5G03770
GT31	AT1G05170
GT31	AT1G11730
GT31	AT1G22015
GT31	AT1G26810
GT31	AT1G27120
GT31	AT1G32930
GT31	AT1G33430
GT31	AT1G53290
GT31	AT1G74800
GT31	AT1G77810
GT31	AT2G25300
GT31	AT2G26100
GT31	AT2G32430
GT31	AT3G06440
GT31	AT3G14960
GT31	AT4G21060
GT31	AT4G26940
GT31	AT4G32120
GT31	AT5G53340
GT31	AT5G57500
GT31	AT5G62620
GT33	AT1G16570
GT34	AT1G18690
GT34	AT1G74380
GT34	AT2G22900
GT34	AT3G62720
GT34	AT4G02500
GT34	AT4G37690
GT34	AT5G07720
GT35	AT3G29320
GT35	AT3G46970
GT37	AT1G14070
GT37	AT1G14080
GT37	AT1G14100
GT37	AT1G14110
GT37	AT1G74420
GT37	AT2G03210
GT37	AT2G03220
GT37	AT2G15350
GT37	AT2G15370
GT37	AT2G15390
GT4	AT1G04920
GT4	AT1G73370
GT4	AT1G78800
GT4	AT3G43190
GT4	AT3G45100
GT4	AT4G02280
GT4	AT4G10120
GT4	AT5G01220
GT4	AT5G11110
GT4	AT5G20280
GT4	AT5G20830
GT4	AT5G37180
GT4	AT5G49190
GT41	AT3G04240
GT41	AT3G11540
GT43	AT1G27600
GT43	AT2G37090
GT43	AT4G36890
GT43	AT5G67230
GT47	AT1G21480
GT47	AT1G27440
GT47	AT1G34270
GT47	AT1G63450
GT47	AT1G67410
GT47	AT1G68470
GT47	AT1G74680
GT47	AT2G20370
GT47	AT2G28110
GT47	AT2G29040
GT47	AT2G31990
GT47	AT2G32740
GT47	AT2G32750
GT47	AT2G35100
GT47	AT3G03650
GT47	AT3G07620
GT47	AT3G42180
GT47	AT3G45400
GT47	AT3G57630
GT47	AT4G13990
GT47	AT4G16745
GT47	AT4G22580
GT47	AT4G32790
GT47	AT4G38040
GT47	AT5G03795
GT47	AT5G11130
GT47	AT5G11610
GT47	AT5G16890
GT47	AT5G19670
GT47	AT5G20260
GT47	AT5G22940
GT47	AT5G25310
GT47	AT5G25820
GT47	AT5G33290
GT47	AT5G37000
GT47	AT5G41250
GT47	AT5G44930
GT47	AT5G61840
GT47	AT5G62220
GT48	AT1G05570
GT48	AT1G06490
GT48	AT2G13680
GT48	AT2G31960
GT48	AT2G36850
GT48	AT3G07160
GT48	AT3G14570
GT48	AT3G59100
GT48	AT4G03550
GT48	AT4G04970
GT48	AT5G13000
GT48	AT5G36870
GT5	AT1G32900
GT5	AT3G01180
GT5	AT4G18240
GT5	AT5G24300
GT5	AT5G65685
GT50	AT5G22130
GT57	AT2G44660
GT57	AT5G38460
GT58	AT2G47760
GT59	AT5G02410
GT61	AT2G03360
GT61	AT2G03370
GT61	AT2G41640
GT61	AT3G10320
GT61	AT3G18170
GT61	AT3G18180
GT61	AT3G57380
GT64	AT1G80290
GT64	AT3G55830
GT64	AT5G04500
GT65	AT3G05320
GT66	AT1G34130
GT66	AT5G19690
GT68	AT1G17270
GT68	AT1G53770
GT68	AT5G50420
GT75	AT3G02230
GT75	AT3G08900
GT75	AT5G15650
GT75	AT5G16510
GT75	AT5G50750
GT76	AT1G11880
GT77	AT1G14590
GT77	AT1G19360
GT77	AT1G28695
GT77	AT1G28700
GT77	AT1G28710
GT77	AT1G56550
GT77	AT1G70630
GT77	AT1G75110
GT77	AT1G75120
GT77	AT2G02061
GT77	AT2G35610
GT77	AT4G01220
GT77	AT4G01750
GT77	AT4G01770
GT77	AT4G15970
GT77	AT4G19970
GT77	AT5G40900
GT77	AT5G44820
GT8	AT1G02720
GT8	AT1G06780
GT8	AT1G08990
GT8	AT1G09350
GT8	AT1G13250
GT8	AT1G18580
GT8	AT1G19300
GT8	AT1G24170
GT8	AT1G54940
GT8	AT1G56600
GT8	AT1G60450
GT8	AT1G60470
GT8	AT1G70090
GT8	AT1G77130
GT8	AT2G20810
GT8	AT2G30575
GT8	AT2G35710
GT8	AT2G38650
GT8	AT2G46480
GT8	AT2G47180
GT8	AT3G01040
GT8	AT3G02350
GT8	AT3G06260
GT8	AT3G18660
GT8	AT3G25140
GT8	AT3G28340
GT8	AT3G50760
GT8	AT3G58790
GT8	AT3G61130
GT8	AT3G62660
GT8	AT4G02130
GT8	AT4G16600
GT8	AT4G26250
GT8	AT4G33330
GT8	AT4G38270
GT8	AT5G15470
GT8	AT5G18480
GT8	AT5G23790
GT8	AT5G30500
GT8	AT5G47780
GT8	AT5G54690
GT90	AT1G07220
GT90	AT1G63420
GT90	AT2G45830
GT90	AT2G45840
GT90	AT3G48980
GT90	AT3G61270
GT90	AT3G61280
GT90	AT3G61290
GT90	AT5G23850
GT92	AT2G33570
GT92	AT4G20170
GT92	AT5G44670
GT95	AT2G25260
GT95	AT5G13500
GT95	AT5G25265
GT96	AT3G01720
PL1	AT1G04680
PL1	AT1G11920
PL1	AT1G14420
PL1	AT1G30350
PL1	AT1G67750
PL1	AT2G02720
PL1	AT3G01270
PL1	AT3G07010
PL1	AT3G09540
PL1	AT3G24230
PL1	AT3G24670
PL1	AT3G27400
PL1	AT3G53190
PL1	AT3G54920
PL1	AT3G55140
PL1	AT4G13210
PL1	AT4G13710
PL1	AT4G22080
PL1	AT4G22090
PL1	AT4G24780
PL1	AT5G04310
PL1	AT5G09280
PL1	AT5G15110
PL1	AT5G48900
PL1	AT5G55720
PL1	AT5G63180
PL4	AT1G09880
PL4	AT1G09890
PL4	AT1G09910
PL4	AT2G22620
PL4	AT4G24430
PL4	AT4G37950
PL4	AT4G38030

## Sheet: Brdi
List of predicted CAZyme genes in Brachypodium distachyon
CAZyme family	Transcript_id
AA1	BD1G10567
AA1	BD1G24880
AA1	BD1G24910
AA1	BD1G26470
AA1	BD1G32470
AA1	BD1G52200
AA1	BD1G58840
AA1	BD1G65100
AA1	BD1G66720
AA1	BD1G74320
AA1	BD2G03777
AA1	BD2G22000
AA1	BD2G23350
AA1	BD2G23370
AA1	BD2G53297
AA1	BD2G53800
AA1	BD2G54680
AA1	BD2G54690
AA1	BD2G54740
AA1	BD2G55050
AA1	BD2G55060
AA1	BD3G02290
AA1	BD3G02300
AA1	BD3G11540
AA1	BD3G16940
AA1	BD3G22317
AA1	BD3G45190
AA1	BD3G59187
AA1	BD3G59210
AA1	BD4G11770
AA1	BD4G11780
AA1	BD4G11827
AA1	BD4G11840
AA1	BD4G11850
AA1	BD4G39330
AA1	BD4G44810
AA1	BD5G18317
AA2	BD1G07780
AA2	BD1G07790
AA2	BD1G15600
AA2	BD1G16510
AA2	BD1G17790
AA2	BD1G17840
AA2	BD1G17850
AA2	BD1G17860
AA2	BD1G17870
AA2	BD1G17877
AA2	BD1G19980
AA2	BD1G19990
AA2	BD1G20000
AA2	BD1G20010
AA2	BD1G20020
AA2	BD1G20027
AA2	BD1G26870
AA2	BD1G27910
AA2	BD1G27920
AA2	BD1G32870
AA2	BD1G33730
AA2	BD1G33740
AA2	BD1G38290
AA2	BD1G38297
AA2	BD1G38310
AA2	BD1G38350
AA2	BD1G39190
AA2	BD1G41115
AA2	BD1G41900
AA2	BD1G42900
AA2	BD1G43680
AA2	BD1G44790
AA2	BD1G44800
AA2	BD1G57247
AA2	BD1G58997
AA2	BD1G59520
AA2	BD1G59537
AA2	BD1G59550
AA2	BD1G61530
AA2	BD1G61540
AA2	BD1G61550
AA2	BD1G63060
AA2	BD1G63067
AA2	BD1G65820
AA2	BD1G68887
AA2	BD1G68900
AA2	BD1G68927
AA2	BD1G77130
AA2	BD1G77140
AA2	BD2G04490
AA2	BD2G06497
AA2	BD2G09600
AA2	BD2G09650
AA2	BD2G09660
AA2	BD2G09680
AA2	BD2G09690
AA2	BD2G10150
AA2	BD2G11295
AA2	BD2G11300
AA2	BD2G11307
AA2	BD2G11320
AA2	BD2G12170
AA2	BD2G12180
AA2	BD2G12192
AA2	BD2G12204
AA2	BD2G12216
AA2	BD2G12228
AA2	BD2G13190
AA2	BD2G17120
AA2	BD2G20820
AA2	BD2G20830
AA2	BD2G20840
AA2	BD2G20850
AA2	BD2G34717
AA2	BD2G37000
AA2	BD2G37010
AA2	BD2G37020
AA2	BD2G37040
AA2	BD2G37047
AA2	BD2G37060
AA2	BD2G37067
AA2	BD2G37080
AA2	BD2G37090
AA2	BD2G38660
AA2	BD2G38670
AA2	BD2G38680
AA2	BD2G38685
AA2	BD2G38690
AA2	BD2G38700
AA2	BD2G38720
AA2	BD2G40590
AA2	BD2G46050
AA2	BD2G48050
AA2	BD2G52077
AA2	BD3G04717
AA2	BD3G09080
AA2	BD3G09087
AA2	BD3G09100
AA2	BD3G09120
AA2	BD3G09130
AA2	BD3G09140
AA2	BD3G10460
AA2	BD3G10470
AA2	BD3G13590
AA2	BD3G20130
AA2	BD3G29500
AA2	BD3G32110
AA2	BD3G32130
AA2	BD3G33780
AA2	BD3G33940
AA2	BD3G40330
AA2	BD3G41340
AA2	BD3G42340
AA2	BD3G45700
AA2	BD3G55850
AA2	BD3G59660
AA2	BD3G60880
AA2	BD4G05190
AA2	BD4G05230
AA2	BD4G05980
AA2	BD4G22660
AA2	BD4G25660
AA2	BD4G27680
AA2	BD4G32800
AA2	BD4G32810
AA2	BD4G40190
AA2	BD4G40680
AA2	BD4G41180
AA2	BD4G44510
AA2	BD4G44530
AA2	BD5G00690
AA2	BD5G03640
AA2	BD5G10070
AA2	BD5G10490
AA2	BD5G12710
AA2	BD5G14650
AA2	BD5G19857
AA2	BD5G22650
AA2	BD5G24200
AA2	BD5G24650
AA2	BD5G27130
AA2	BD5G27150
AA2	BD5G27170
AA2	BD5G27200
AA2	BD5G27210
AA2	BD5G27220
AA2	BD5G27687
AA3	BD1G31250
AA3	BD1G77300
AA3	BD3G28657
AA3	BD3G28677
AA3	BD3G31630
AA3	BD3G35310
AA3	BD3G49085
AA3	BD3G51670
AA3	BD4G28870
AA3	BD5G18890
AA5	BD1G67590
AA5	BD2G16900
AA5	BD2G46477
AA5	BD4G24270
AA6	BD1G08640
AA6	BD1G59440
AA6	BD1G59450
AA6	BD2G20710
AA6	BD2G51980
AA6	BD3G27210
AA7	BD1G38250
AA7	BD1G38260
AA7	BD1G38270
AA7	BD3G08220
AA7	BD3G08230
AA7	BD3G09380
AA7	BD3G16460
AA7	BD3G35067
AA7	BD3G37690
AA7	BD4G18970
AA7	BD5G02900
AA7	BD5G02967
AA7	BD5G17300
CBM22,GH10	BD1G12710
CBM22,GH10	BD1G27257
CBM22,GH10	BD1G28627
CBM43	BD1G02750
CBM43	BD1G08230
CBM43	BD1G16230
CBM43	BD1G20370
CBM43	BD1G22290
CBM43	BD1G31870
CBM43	BD1G39060
CBM43	BD1G58357
CBM43	BD2G08580
CBM43	BD2G15280
CBM43	BD2G20070
CBM43	BD2G26406
CBM43	BD2G44390
CBM43	BD2G50750
CBM43	BD3G14430
CBM43	BD3G15940
CBM43	BD3G43830
CBM43	BD4G03190
CBM43	BD4G26820
CBM43	BD5G21510
CBM43,GH17	BD1G12810
CBM43,GH17	BD1G23640
CBM43,GH17	BD1G25517
CBM43,GH17	BD1G25530
CBM43,GH17	BD1G26510
CBM43,GH17	BD1G56270
CBM43,GH17	BD1G61320
CBM43,GH17	BD1G69610
CBM43,GH17	BD2G49330
CBM43,GH17	BD3G18220
CBM43,GH17	BD3G40907
CBM43,GH17	BD3G57610
CBM43,GH17	BD4G09230
CBM43,GH17	BD4G34390
CBM43,GH17	BD5G26467
CBM49,GH9	BD2G07150
CBM49,GH9	BD2G32270
CBM53,GT5	BD3G15027
CBM53,GT5	BD5G22310
CBM57	BD1G48230
CBM57	BD3G08917
CBM57	BD4G28367
CBM57	BD5G21857
CE1	BD2G60400
CE10	BD1G06240
CE10	BD1G17780
CE10	BD1G19715
CE10	BD1G19720
CE10	BD1G19730
CE10	BD1G19750
CE10	BD1G19760
CE10	BD1G21890
CE10	BD1G34707
CE10	BD1G45890
CE10	BD1G45925
CE10	BD1G45930
CE10	BD1G45945
CE10	BD1G45960
CE10	BD1G56807
CE10	BD1G56817
CE10	BD1G56830
CE10	BD1G56860
CE10	BD1G56870
CE10	BD1G56910
CE10	BD1G67600
CE10	BD1G67930
CE10	BD1G74240
CE10	BD2G01817
CE10	BD2G15577
CE10	BD2G25470
CE10	BD2G25600
CE10	BD2G27300
CE10	BD2G44942
CE10	BD2G57920
CE10	BD3G21747
CE10	BD3G26780
CE10	BD3G26787
CE10	BD3G38040
CE10	BD3G38045
CE10	BD3G38050
CE10	BD3G38060
CE10	BD3G38070
CE10	BD3G38080
CE10	BD3G38090
CE10	BD3G42207
CE10	BD3G46450
CE10	BD3G46460
CE10	BD4G12370
CE10	BD4G21690
CE10	BD4G21700
CE10	BD4G32080
CE10	BD4G32300
CE10	BD4G32310
CE10	BD4G32320
CE10	BD4G32330
CE10	BD4G32340
CE10	BD4G32350
CE10	BD4G32360
CE10	BD4G39410
CE10	BD5G08900
CE10	BD5G11800
CE11	BD1G69490
CE13	BD1G20270
CE13	BD1G50397
CE13	BD2G12047
CE13	BD2G12057
CE13	BD2G38780
CE13	BD2G62410
CE13	BD2G62420
CE13	BD2G62427
CE13	BD3G32865
CE13	BD3G52600
CE13	BD5G20827
CE16	BD1G15547
CE16	BD1G44080
CE16	BD1G45140
CE16	BD2G22690
CE16	BD2G53830
CE16	BD3G00310
CE16	BD3G55270
CE16	BD3G56897
CE6	BD1G00920
CE6	BD5G03767
CE8	BD1G16780
CE8	BD1G17940
CE8	BD1G19360
CE8	BD1G21810
CE8	BD1G46720
CE8	BD1G60380
CE8	BD1G64340
CE8	BD1G64860
CE8	BD2G03210
CE8	BD2G09090
CE8	BD2G11470
CE8	BD2G11850
CE8	BD2G11860
CE8	BD2G19420
CE8	BD2G27930
CE8	BD2G44500
CE8	BD2G49500
CE8	BD2G52140
CE8	BD2G56820
CE8	BD3G17880
CE8	BD3G24750
CE8	BD3G37340
CE8	BD4G00840
CE8	BD4G04620
CE8	BD4G09910
CE8	BD4G30980
CE8	BD4G38840
CE8	BD5G10700
CE8	BD5G12300
CE8	BD5G17850
CE8	BD5G23550
Cellulose_synt	BD1G02510
Cellulose_synt	BD1G04597
Cellulose_synt	BD1G25107
Cellulose_synt	BD1G25117
Cellulose_synt	BD1G25130
Cellulose_synt	BD1G25150
Cellulose_synt	BD1G25157
Cellulose_synt	BD1G29060
Cellulose_synt	BD1G36740
Cellulose_synt	BD1G50170
Cellulose_synt	BD1G53207
Cellulose_synt	BD1G54250
Cellulose_synt	BD2G03380
Cellulose_synt	BD2G34240
Cellulose_synt	BD2G49912
Cellulose_synt	BD3G16307
Cellulose_synt	BD3G22345
Cellulose_synt	BD3G28350
Cellulose_synt	BD3G34490
Cellulose_synt	BD3G45515
Cellulose_synt	BD3G56440
Cellulose_synt	BD4G05027
Cellulose_synt	BD4G30540
Cellulose_synt	BD4G33080
Cellulose_synt	BD4G33090
Cellulose_synt	BD5G10130
GH1	BD1G10890
GH1	BD1G10917
GH1	BD1G10930
GH1	BD1G10940
GH1	BD1G19270
GH1	BD1G33040
GH1	BD1G42690
GH1	BD1G70170
GH1	BD2G09187
GH1	BD2G09200
GH1	BD2G27770
GH1	BD2G57640
GH1	BD2G59650
GH1	BD2G59660
GH1	BD3G00650
GH1	BD3G39997
GH1	BD3G40007
GH1	BD3G45607
GH1	BD3G45627
GH1	BD3G45640
GH1	BD3G45650
GH1	BD4G08040
GH1	BD4G09920
GH1	BD4G34927
GH1	BD4G34940
GH1	BD4G34950
GH1	BD5G13260
GH1	BD5G13270
GH1	BD5G15527
GH1	BD5G15540
GH10	BD1G68310
GH10	BD1G71040
GH10	BD1G71050
GH10	BD1G71076
GH10	BD2G02320
GH10	BD2G02330
GH10	BD3G24410
GH10	BD5G04640
GH100	BD1G64150
GH100	BD2G12427
GH100	BD3G02560
GH100	BD3G44770
GH100	BD3G45530
GH100	BD4G24470
GH100	BD5G09200
GH100	BD5G10357
GH116	BD1G28847
GH116	BD3G13487
GH116	BD3G13520
GH116	BD3G28580
GH116	BD4G21277
GH13	BD1G29850
GH13	BD1G35050
GH13	BD2G26170
GH13	BD2G48150
GH13	BD3G40410
GH13	BD3G44760
GH13	BD3G58010
GH13	BD4G32140
GH13	BD4G32707
GH13	BD5G00540
GH13	BD5G08800
GH13	BD5G09170
GH14	BD1G18390
GH14	BD1G25440
GH14	BD1G25447
GH14	BD1G62400
GH14	BD1G75610
GH14	BD2G00824
GH14	BD2G08187
GH14	BD3G02800
GH14	BD3G28210
GH14	BD3G33730
GH14	BD4G38630
GH16	BD1G09690
GH16	BD1G09700
GH16	BD1G33810
GH16	BD1G33827
GH16	BD1G33840
GH16	BD1G68590
GH16	BD3G02700
GH16	BD3G18590
GH16	BD3G18600
GH16	BD3G18690
GH17	BD1G06050
GH17	BD1G10347
GH17	BD1G13232
GH17	BD1G15295
GH17	BD1G36460
GH17	BD1G37160
GH17	BD1G38755
GH17	BD1G50080
GH17	BD1G53590
GH17	BD1G55203
GH17	BD1G60410
GH17	BD1G65197
GH17	BD1G68450
GH17	BD1G69020
GH17	BD2G18420
GH17	BD2G18700
GH17	BD2G21142
GH17	BD2G22222
GH17	BD2G22224
GH17	BD2G22226
GH17	BD2G23940
GH17	BD2G27140
GH17	BD2G43056
GH17	BD2G52565
GH17	BD2G55690
GH17	BD2G60441
GH17	BD2G60490
GH17	BD2G60497
GH17	BD2G60536
GH17	BD2G60542
GH17	BD2G60557
GH17	BD3G03520
GH17	BD3G07385
GH17	BD3G20770
GH17	BD3G33257
GH17	BD3G33277
GH17	BD3G44910
GH17	BD4G15460
GH17	BD4G36190
GH17	BD5G09327
GH17	BD5G12137
GH18	BD1G52625
GH18	BD2G43755
GH18	BD2G43770
GH18	BD2G45610
GH18	BD2G55610
GH18	BD2G55620
GH18	BD2G55630
GH18	BD5G07230
GH19	BD1G29880
GH19	BD1G29887
GH19	BD2G11140
GH19	BD2G26000
GH19	BD2G36780
GH19	BD2G47190
GH19	BD2G47210
GH19	BD3G32340
GH19	BD3G40320
GH19	BD3G48230
GH19	BD4G34040
GH19	BD5G14430
GH2	BD2G26600
GH2	BD2G61010
GH20	BD1G23740
GH20	BD1G69660
GH20	BD2G25310
GH20	BD2G37460
GH20	BD2G57420
GH20	BD3G44607
GH27	BD1G17730
GH28	BD1G02720
GH28	BD1G04610
GH28	BD1G04630
GH28	BD1G04640
GH28	BD1G36090
GH28	BD1G36100
GH28	BD1G36110
GH28	BD1G40990
GH28	BD1G51310
GH28	BD1G52050
GH28	BD1G53430
GH28	BD1G69760
GH28	BD1G76890
GH28	BD2G04520
GH28	BD2G04550
GH28	BD2G11380
GH28	BD2G12400
GH28	BD2G13740
GH28	BD2G14880
GH28	BD2G18030
GH28	BD2G18040
GH28	BD2G18050
GH28	BD2G18060
GH28	BD2G33080
GH28	BD2G33437
GH28	BD2G43750
GH28	BD2G44750
GH28	BD2G46400
GH28	BD2G57427
GH28	BD3G02850
GH28	BD3G07120
GH28	BD3G13260
GH28	BD3G20537
GH28	BD3G42120
GH28	BD3G56787
GH28	BD4G05050
GH28	BD4G11087
GH28	BD4G31250
GH28	BD4G33660
GH28	BD5G18370
GH29	BD4G35500
GH29	BD5G18220
GH3	BD1G08550
GH3	BD1G08560
GH3	BD1G08570
GH3	BD1G08580
GH3	BD2G11410
GH3	BD2G23720
GH3	BD2G48457
GH3	BD2G51280
GH3	BD3G59020
GH3	BD4G16026
GH3	BD4G20197
GH3	BD4G20240
GH3	BD4G27697
GH3	BD5G16557
GH3	BD5G23470
GH31	BD1G32650
GH31	BD1G52510
GH31	BD1G69780
GH31	BD2G02070
GH31	BD2G10060
GH31	BD2G19280
GH32	BD1G09500
GH32	BD1G52210
GH32	BD2G61830
GH32	BD3G00910
GH32	BD3G44990
GH32	BD3G46600
GH32	BD4G07847
GH32	BD5G09420
GH32	BD5G09430
GH32	BD5G16900
GH32	BD5G25270
GH33	BD1G26287
GH35	BD1G37450
GH35	BD1G67760
GH35	BD1G74050
GH35	BD2G18440
GH35	BD2G24670
GH35	BD2G39450
GH35	BD2G40450
GH35	BD2G41830
GH35	BD2G56597
GH35	BD2G56607
GH35	BD3G08180
GH35	BD3G42330
GH35	BD3G49460
GH35	BD4G07990
GH35	BD4G36517
GH37	BD3G31410
GH38	BD1G44550
GH38	BD3G21117
GH38	BD4G17317
GH38	BD4G17327
GH43	BD1G71160
GH43	BD2G50980
GH47	BD2G32570
GH47	BD2G51467
GH47	BD3G59640
GH47	BD5G20920
GH5	BD1G03207
GH5	BD1G42770
GH5	BD2G31690
GH5	BD2G45790
GH5	BD2G49680
GH5	BD3G38500
GH5	BD3G57920
GH5	BD4G44336
GH5	BD5G13550
GH5	BD5G13560
GH51	BD1G17257
GH51	BD1G57017
GH51	BD1G63990
GH51	BD4G26270
GH51	BD4G43710
GH63	BD2G59037
GH77	BD1G18650
GH77	BD1G20790
GH79	BD1G47760
GH79	BD1G70300
GH79	BD3G54370
GH79	BD4G03680
GH81	BD4G29390
GH85	BD1G14127
GH89	BD1G62007
GH89	BD5G24207
GH9	BD1G09460
GH9	BD1G35220
GH9	BD1G44110
GH9	BD1G44430
GH9	BD1G54580
GH9	BD1G63560
GH9	BD2G11870
GH9	BD2G38357
GH9	BD3G04080
GH9	BD3G34787
GH9	BD3G36210
GH9	BD3G57190
GH9	BD3G59810
GH9	BD4G29640
GH9	BD4G33760
GH9	BD4G35970
GH9	BD4G36240
GH9	BD5G11310
GH9	BD5G14580
GH9	BD5G26010
GH95	BD1G28366
GH95	BD3G25226
GT1	BD1G04880
GT1	BD1G04890
GT1	BD1G08140
GT1	BD1G08145
GT1	BD1G08150
GT1	BD1G08157
GT1	BD1G08177
GT1	BD1G08190
GT1	BD1G10280
GT1	BD1G10820
GT1	BD1G10840
GT1	BD1G10850
GT1	BD1G10860
GT1	BD1G11940
GT1	BD1G18140
GT1	BD1G18820
GT1	BD1G20190
GT1	BD1G23110
GT1	BD1G24660
GT1	BD1G24667
GT1	BD1G26750
GT1	BD1G26760
GT1	BD1G26770
GT1	BD1G26790
GT1	BD1G27270
GT1	BD1G27275
GT1	BD1G27290
GT1	BD1G28180
GT1	BD1G37030
GT1	BD1G37050
GT1	BD1G37120
GT1	BD1G43410
GT1	BD1G43600
GT1	BD1G43760
GT1	BD1G44630
GT1	BD1G45090
GT1	BD1G45567
GT1	BD1G45950
GT1	BD1G46070
GT1	BD1G46850
GT1	BD1G53520
GT1	BD1G53527
GT1	BD1G53540
GT1	BD1G53550
GT1	BD1G53560
GT1	BD1G61897
GT1	BD1G61910
GT1	BD1G62500
GT1	BD1G63927
GT1	BD1G70260
GT1	BD1G70370
GT1	BD2G04700
GT1	BD2G04720
GT1	BD2G04747
GT1	BD2G04760
GT1	BD2G05042
GT1	BD2G05050
GT1	BD2G06130
GT1	BD2G08147
GT1	BD2G08310
GT1	BD2G12347
GT1	BD2G17320
GT1	BD2G19100
GT1	BD2G19147
GT1	BD2G19160
GT1	BD2G19170
GT1	BD2G19177
GT1	BD2G19780
GT1	BD2G20800
GT1	BD2G21317
GT1	BD2G33940
GT1	BD2G34060
GT1	BD2G34070
GT1	BD2G34090
GT1	BD2G34500
GT1	BD2G36297
GT1	BD2G36325
GT1	BD2G43790
GT1	BD2G43810
GT1	BD2G44785
GT1	BD2G44820
GT1	BD2G46820
GT1	BD2G47420
GT1	BD2G47430
GT1	BD2G49057
GT1	BD2G49067
GT1	BD2G49080
GT1	BD2G49090
GT1	BD2G49100
GT1	BD2G49110
GT1	BD2G49120
GT1	BD2G52740
GT1	BD2G52750
GT1	BD2G55960
GT1	BD2G56102
GT1	BD3G01880
GT1	BD3G06487
GT1	BD3G07557
GT1	BD3G07740
GT1	BD3G07750
GT1	BD3G07770
GT1	BD3G07997
GT1	BD3G09180
GT1	BD3G09190
GT1	BD3G09330
GT1	BD3G15530
GT1	BD3G15935
GT1	BD3G15945
GT1	BD3G17476
GT1	BD3G21020
GT1	BD3G27610
GT1	BD3G38930
GT1	BD3G38937
GT1	BD3G46547
GT1	BD3G46557
GT1	BD3G46855
GT1	BD3G46870
GT1	BD3G49560
GT1	BD3G58670
GT1	BD3G58680
GT1	BD3G58700
GT1	BD4G12360
GT1	BD4G13760
GT1	BD4G14500
GT1	BD4G15480
GT1	BD4G15800
GT1	BD4G23757
GT1	BD4G26560
GT1	BD4G28210
GT1	BD4G35342
GT1	BD4G35350
GT1	BD4G35356
GT1	BD4G36970
GT1	BD4G39370
GT1	BD4G41410
GT1	BD4G42997
GT1	BD5G01230
GT1	BD5G02780
GT1	BD5G03300
GT1	BD5G03320
GT1	BD5G03370
GT1	BD5G03380
GT1	BD5G03390
GT1	BD5G03400
GT1	BD5G06377
GT1	BD5G08895
GT1	BD5G10710
GT1	BD5G11230
GT1	BD5G11950
GT1	BD5G15060
GT1	BD5G16100
GT1	BD5G16120
GT1	BD5G16210
GT1	BD5G18010
GT1	BD5G18020
GT1	BD5G18030
GT1	BD5G18040
GT1	BD5G21170
GT1	BD5G21180
GT1	BD5G21190
GT1	BD5G24280
GT10	BD3G38160
GT10	BD4G41520
GT13	BD3G60820
GT14	BD1G12030
GT14	BD1G36660
GT14	BD1G66497
GT14	BD1G75410
GT14	BD2G01620
GT14	BD2G06240
GT14	BD2G35570
GT14	BD2G51360
GT14	BD3G14860
GT14	BD3G27240
GT14	BD4G00410
GT16	BD3G54230
GT17	BD3G47640
GT17	BD4G01980
GT17	BD5G13460
GT19	BD2G50040
GT2	BD1G03660
GT2	BD1G07277
GT2	BD1G20500
GT2	BD1G35647
GT2	BD1G57552
GT2	BD2G19800
GT2	BD2G20141
GT2	BD2G50967
GT2	BD3G06740
GT2	BD3G19087
GT2	BD3G25658
GT2	BD3G36697
GT2	BD3G59447
GT2	BD4G38970
GT20	BD1G69420
GT20	BD2G19640
GT20	BD2G19710
GT20	BD2G49870
GT20	BD3G35820
GT20	BD3G37200
GT20	BD3G53790
GT20	BD4G29730
GT20	BD4G41580
GT21	BD2G58060
GT22	BD2G06627
GT22	BD3G01150
GT22	BD5G17390
GT24	BD3G28605
GT28	BD2G13780
GT28	BD3G20020
GT28	BD3G54387
GT28	BD4G30600
GT29	BD1G67467
GT29	BD2G55530
GT29	BD3G01700
GT29	BD4G42490
GT29	BD5G15097
GT30	BD2G55417
GT31	BD1G04957
GT31	BD1G04990
GT31	BD1G12000
GT31	BD1G15590
GT31	BD1G32726
GT31	BD1G45150
GT31	BD1G47860
GT31	BD1G48880
GT31	BD1G54620
GT31	BD1G54650
GT31	BD2G12320
GT31	BD2G17360
GT31	BD2G24700
GT31	BD2G33090
GT31	BD2G56700
GT31	BD3G04860
GT31	BD3G13770
GT31	BD3G14370
GT31	BD3G34830
GT31	BD3G46390
GT31	BD3G46820
GT31	BD3G60170
GT31	BD4G01717
GT31	BD4G04430
GT31	BD4G16710
GT31	BD4G30940
GT31	BD4G30950
GT31	BD4G31890
GT33	BD1G72620
GT34	BD1G64560
GT34	BD1G64570
GT34	BD1G64950
GT34	BD3G44800
GT34	BD3G56507
GT34	BD4G16670
GT34	BD4G42610
GT35	BD1G08070
GT35	BD2G55120
GT37	BD1G46002
GT37	BD1G46010
GT37	BD1G46020
GT37	BD1G46030
GT37	BD1G46037
GT37	BD1G46050
GT37	BD2G40470
GT37	BD3G10230
GT37	BD3G58030
GT37	BD3G58040
GT37	BD3G58050
GT37	BD3G58067
GT37	BD4G13697
GT37	BD4G32160
GT37	BD4G32407
GT37	BD5G11770
GT4	BD1G20890
GT4	BD1G29570
GT4	BD1G30520
GT4	BD1G32610
GT4	BD1G46670
GT4	BD1G59860
GT4	BD1G60320
GT4	BD1G62957
GT4	BD1G67200
GT4	BD2G02800
GT4	BD2G58860
GT4	BD3G06217
GT4	BD3G20120
GT4	BD3G60687
GT4	BD4G21750
GT4	BD5G19840
GT41	BD3G42910
GT43	BD1G16540
GT43	BD1G33320
GT43	BD1G65750
GT43	BD2G00290
GT43	BD2G16840
GT43	BD2G37970
GT43	BD2G46410
GT43	BD3G23120
GT43	BD5G02350
GT43	BD5G24290
GT47	BD1G13110
GT47	BD1G24360
GT47	BD1G47867
GT47	BD1G54950
GT47	BD1G63740
GT47	BD1G73000
GT47	BD1G75450
GT47	BD1G78027
GT47	BD1G78280
GT47	BD2G00690
GT47	BD2G44880
GT47	BD2G53000
GT47	BD2G59047
GT47	BD2G59380
GT47	BD2G59400
GT47	BD2G59410
GT47	BD3G06390
GT47	BD3G28006
GT47	BD3G28012
GT47	BD3G28020
GT47	BD3G28027
GT47	BD3G28040
GT47	BD3G32610
GT47	BD3G32980
GT47	BD3G37030
GT47	BD3G44420
GT47	BD3G47480
GT47	BD3G48620
GT47	BD4G26150
GT47	BD4G40070
GT47	BD5G08400
GT47	BD5G18927
GT47	BD5G18940
GT47	BD5G20997
GT47	BD5G25660
GT48	BD1G29622
GT48	BD1G47427
GT48	BD1G51757
GT48	BD1G76617
GT48	BD1G77247
GT48	BD2G40430
GT48	BD2G40460
GT48	BD2G46250
GT48	BD2G50140
GT48	BD3G09317
GT48	BD3G60790
GT5	BD1G45130
GT5	BD1G48610
GT5	BD1G50090
GT5	BD2G18810
GT5	BD2G41590
GT5	BD3G27260
GT5	BD3G59440
GT50	BD4G38200
GT57	BD1G63540
GT57	BD3G52040
GT58	BD2G04440
GT59	BD5G14887
GT61	BD1G06560
GT61	BD1G19160
GT61	BD1G34647
GT61	BD1G34670
GT61	BD2G01380
GT61	BD2G01387
GT61	BD2G01420
GT61	BD2G01480
GT61	BD2G01497
GT61	BD2G13600
GT61	BD2G25450
GT61	BD2G26590
GT61	BD2G61230
GT61	BD3G03120
GT61	BD3G09797
GT61	BD3G11300
GT61	BD3G11310
GT61	BD3G11337
GT61	BD4G27360
GT61	BD4G27930
GT61	BD4G43180
GT64	BD1G12290
GT64	BD1G34550
GT64	BD2G18300
GT64	BD3G40395
GT65	BD3G05130
GT66	BD2G19510
GT66	BD2G49640
GT66	BD5G26030
GT68	BD1G23980
GT75	BD1G15050
GT75	BD1G21990
GT75	BD2G50660
GT75	BD5G24850
GT76	BD4G06960
GT77	BD1G01750
GT77	BD1G01760
GT77	BD1G09720
GT77	BD1G15410
GT77	BD1G15990
GT77	BD1G23050
GT77	BD1G49780
GT77	BD1G52610
GT77	BD1G76460
GT77	BD2G19997
GT77	BD2G26850
GT77	BD2G58987
GT77	BD2G58994
GT77	BD2G59001
GT77	BD2G59010
GT77	BD2G59017
GT77	BD2G59027
GT77	BD3G41140
GT77	BD3G45950
GT77	BD3G51990
GT77	BD4G34520
GT77	BD4G34530
GT77	BD4G34540
GT77	BD4G34570
GT77	BD4G34590
GT77	BD5G19577
GT8	BD1G12180
GT8	BD1G12560
GT8	BD1G17200
GT8	BD1G17570
GT8	BD1G29784
GT8	BD1G44470
GT8	BD1G45210
GT8	BD1G60010
GT8	BD1G61830
GT8	BD1G63520
GT8	BD1G64120
GT8	BD1G64830
GT8	BD1G70290
GT8	BD1G72350
GT8	BD2G24737
GT8	BD2G48710
GT8	BD2G56810
GT8	BD3G20550
GT8	BD3G33080
GT8	BD3G39270
GT8	BD3G43810
GT8	BD3G45800
GT8	BD3G49197
GT8	BD3G59370
GT8	BD3G59760
GT8	BD3G61120
GT8	BD4G03670
GT8	BD4G14910
GT8	BD4G33280
GT8	BD4G36050
GT8	BD4G44070
GT8	BD5G15780
GT8	BD5G16690
GT8	BD5G17880
GT8	BD5G23250
GT8	BD5G27680
GT90	BD1G61560
GT90	BD2G07460
GT90	BD2G35840
GT90	BD3G50030
GT90	BD5G16797
GT90	BD5G16810
GT92	BD1G35710
GT92	BD1G42556
GT92	BD3G53170
GT95	BD1G47590
GT95	BD2G10250
GT95	BD5G15920
GT96	BD2G57980
PL1	BD1G22147
PL1	BD1G37280
PL1	BD2G27954
PL1	BD2G54350
PL1	BD3G08035
PL1	BD3G27926
PL1	BD5G01135
PL4	BD3G24670
PL4	BD3G42610
PL4	BD3G57440
PL4	BD4G26420

## Sheet: Kafe
List of predicted CAZyme genes in Kalanchoë fedtschenkoi
CAZyme family	Transcript_id
AA1	Kaladp0001s0093.1
AA1	Kaladp0003s0028.1
AA1	Kaladp0003s0107.1
AA1	Kaladp0005s0049.1
AA1	Kaladp0008s0913.1
AA1	Kaladp0011s0979.1
AA1	Kaladp0011s1257.1
AA1	Kaladp0014s0040.1
AA1	Kaladp0022s0063.1
AA1	Kaladp0025s0046.1
AA1	Kaladp0028s0040.1
AA1	Kaladp0036s0032.1
AA1	Kaladp0036s0305.1
AA1	Kaladp0037s0182.1
AA1	Kaladp0037s0222.1
AA1	Kaladp0037s0224.1
AA1	Kaladp0039s0144.1
AA1	Kaladp0039s0574.1
AA1	Kaladp0040s0610.1
AA1	Kaladp0040s0730.1
AA1	Kaladp0044s0046.1
AA1	Kaladp0045s0489.1
AA1	Kaladp0050s0233.1
AA1	Kaladp0053s0127.1
AA1	Kaladp0053s0661.1
AA1	Kaladp0055s0181.1
AA1	Kaladp0055s0396.1
AA1	Kaladp0058s0602.1
AA1	Kaladp0058s0656.1
AA1	Kaladp0060s0388.1
AA1	Kaladp0064s0129.1
AA1	Kaladp0068s0032.1
AA1	Kaladp0072s0063.1
AA1	Kaladp0074s0065.1
AA1	Kaladp0093s0168.1
AA1	Kaladp0095s0253.1
AA1	Kaladp0101s0125.1
AA1	Kaladp0292s0011.1
AA1	Kaladp0630s0030.1
AA1	Kaladp0872s0009.1
AA1	Kaladp0872s0012.1
AA1	Kaladp0878s0040.1
AA1	Kaladp0964s0021.1
AA1	Kaladp1036s0003.1
AA2	Kaladp0002s0101.1
AA2	Kaladp0003s0087.1
AA2	Kaladp0005s0057.1
AA2	Kaladp0006s0014.1
AA2	Kaladp0008s0302.1
AA2	Kaladp0010s0125.1
AA2	Kaladp0011s0010.1
AA2	Kaladp0011s0011.1
AA2	Kaladp0011s0012.1
AA2	Kaladp0011s1070.1
AA2	Kaladp0011s1110.1
AA2	Kaladp0015s0056.1
AA2	Kaladp0015s0057.1
AA2	Kaladp0016s0313.1
AA2	Kaladp0018s0109.1
AA2	Kaladp0018s0110.1
AA2	Kaladp0018s0111.1
AA2	Kaladp0018s0257.1
AA2	Kaladp0020s0140.1
AA2	Kaladp0022s0127.1
AA2	Kaladp0023s0040.1
AA2	Kaladp0024s0704.1
AA2	Kaladp0025s0011.1
AA2	Kaladp0028s0060.1
AA2	Kaladp0029s0063.1
AA2	Kaladp0033s0262.1
AA2	Kaladp0037s0208.1
AA2	Kaladp0037s0210.1
AA2	Kaladp0037s0492.1
AA2	Kaladp0039s0006.1
AA2	Kaladp0039s0008.1
AA2	Kaladp0039s0120.1
AA2	Kaladp0039s0122.1
AA2	Kaladp0039s0345.1
AA2	Kaladp0040s0371.1
AA2	Kaladp0040s0427.1
AA2	Kaladp0040s0494.1
AA2	Kaladp0040s0558.1
AA2	Kaladp0040s0559.1
AA2	Kaladp0045s0087.1
AA2	Kaladp0046s0201.1
AA2	Kaladp0047s0127.1
AA2	Kaladp0048s0105.1
AA2	Kaladp0048s0330.1
AA2	Kaladp0048s0940.1
AA2	Kaladp0049s0025.1
AA2	Kaladp0053s0120.1
AA2	Kaladp0053s0171.1
AA2	Kaladp0055s0133.1
AA2	Kaladp0055s0240.1
AA2	Kaladp0058s0443.1
AA2	Kaladp0058s0525.1
AA2	Kaladp0059s0184.1
AA2	Kaladp0059s0255.1
AA2	Kaladp0060s0045.1
AA2	Kaladp0060s0381.1
AA2	Kaladp0062s0154.1
AA2	Kaladp0064s0109.1
AA2	Kaladp0064s0110.1
AA2	Kaladp0064s0143.1
AA2	Kaladp0067s0066.1
AA2	Kaladp0067s0108.1
AA2	Kaladp0071s0241.1
AA2	Kaladp0079s0057.1
AA2	Kaladp0079s0059.1
AA2	Kaladp0079s0060.1
AA2	Kaladp0079s0061.1
AA2	Kaladp0080s0018.1
AA2	Kaladp0080s0019.1
AA2	Kaladp0086s0003.1
AA2	Kaladp0091s0038.1
AA2	Kaladp0095s0025.1
AA2	Kaladp0095s0381.1
AA2	Kaladp0095s0616.1
AA2	Kaladp0095s0652.1
AA2	Kaladp0095s0653.1
AA2	Kaladp0098s0207.1
AA2	Kaladp0098s0277.1
AA2	Kaladp0100s0047.1
AA2	Kaladp0162s0001.1
AA2	Kaladp0439s0001.1
AA2	Kaladp0476s0003.1
AA2	Kaladp0515s0118.1
AA2	Kaladp0610s0002.1
AA2	Kaladp0616s0001.1
AA2	Kaladp0616s0002.1
AA2	Kaladp0616s0003.1
AA2	Kaladp0640s0001.1
AA2	Kaladp0640s0002.1
AA2	Kaladp0778s0002.1
AA2	Kaladp0878s0028.1
AA2	Kaladp1037s0001.1
AA2	Kaladp1156s0001.1
AA3	Kaladp0011s0349.1
AA3	Kaladp0047s0237.1
AA3	Kaladp0050s0200.1
AA3	Kaladp0082s0200.1
AA3	Kaladp0082s0201.1
AA3	Kaladp0092s0192.1
AA3	Kaladp0101s0092.1
AA3	Kaladp0172s0027.1
AA3	Kaladp0865s0004.1
AA5	Kaladp0003s0061.1
AA5	Kaladp0003s0062.1
AA5	Kaladp0006s0038.1
AA5	Kaladp0037s0521.1
AA5	Kaladp0043s0118.1
AA5	Kaladp0058s0616.1
AA5	Kaladp0095s0699.1
AA5	Kaladp0100s0002.1
AA5	Kaladp0100s0020.1
AA5	Kaladp0100s0021.1
AA5	Kaladp0100s0023.1
AA5	Kaladp0100s0024.1
AA5	Kaladp0437s0001.1
AA5	Kaladp1015s0001.1
AA5	Kaladp1319s0030.1
AA6	Kaladp0010s0095.1
AA6	Kaladp0022s0072.1
AA6	Kaladp0024s0898.1
AA6	Kaladp0060s0102.1
AA6	Kaladp0266s0014.1
AA6	Kaladp0888s0001.1
AA7	Kaladp0003s0042.1
AA7	Kaladp0008s0710.1
AA7	Kaladp0008s0817.1
AA7	Kaladp0008s0832.1
AA7	Kaladp0008s0833.1
AA7	Kaladp0008s0834.1
AA7	Kaladp0009s0010.1
AA7	Kaladp0010s0003.1
AA7	Kaladp0016s0363.1
AA7	Kaladp0016s0364.1
AA7	Kaladp0032s0232.1
AA7	Kaladp0040s0091.1
AA7	Kaladp0095s0539.1
AA7	Kaladp0100s0043.1
CBM22	Kaladp0091s0079.1
CBM22,GH10	Kaladp0071s0409.1
CBM43	Kaladp0004s0032.1
CBM43	Kaladp0018s0024.1
CBM43	Kaladp0019s0130.1
CBM43	Kaladp0021s0082.1
CBM43	Kaladp0030s0026.1
CBM43	Kaladp0036s0044.1
CBM43	Kaladp0038s0091.1
CBM43	Kaladp0039s0082.1
CBM43	Kaladp0043s0177.1
CBM43	Kaladp0053s0045.1
CBM43	Kaladp0055s0033.1
CBM43	Kaladp0055s0034.1
CBM43	Kaladp0055s0535.1
CBM43	Kaladp0059s0205.1
CBM43	Kaladp0068s0305.1
CBM43	Kaladp0072s0080.1
CBM43	Kaladp0076s0423.1
CBM43	Kaladp0094s0025.1
CBM43	Kaladp0319s0003.1
CBM43	Kaladp0631s0001.1
CBM43,GH17	Kaladp0016s0278.1
CBM43,GH17	Kaladp0031s0038.1
CBM43,GH17	Kaladp0039s0626.1
CBM43,GH17	Kaladp0040s0348.1
CBM43,GH17	Kaladp0047s0200.1
CBM43,GH17	Kaladp0048s0421.1
CBM43,GH17	Kaladp0055s0496.1
CBM43,GH17	Kaladp0057s0147.1
CBM43,GH17	Kaladp0058s0266.1
CBM43,GH17	Kaladp0059s0260.1
CBM43,GH17	Kaladp0060s0504.1
CBM43,GH17	Kaladp0070s0097.1
CBM43,GH17	Kaladp0074s0051.1
CBM43,GH17	Kaladp0090s0027.1
CBM43,GH17	Kaladp0095s0718.1
CBM45,GH13	Kaladp0071s0138.1
CBM49,GH9	Kaladp0008s0234.1
CBM49,GH9	Kaladp0033s0106.1
CBM49,GH9	Kaladp0050s0038.1
CBM49,GH9	Kaladp0300s0003.1
CBM53,GT5	Kaladp0010s0127.1
CBM53,GT5	Kaladp0068s0243.1
CBM57	Kaladp0010s0017.1
CBM57	Kaladp0023s0100.1
CBM57	Kaladp0038s0150.1
CBM57	Kaladp0039s0248.1
CBM57	Kaladp0058s0045.1
CBM57	Kaladp0095s0063.1
CBM57	Kaladp0630s0073.1
CBM57	Kaladp0630s0074.1
CBM57	Kaladp0630s0075.1
CE1	Kaladp0055s0289.1
CE10	Kaladp0008s0320.1
CE10	Kaladp0012s0090.1
CE10	Kaladp0015s0157.1
CE10	Kaladp0018s0091.1
CE10	Kaladp0018s0092.1
CE10	Kaladp0018s0095.1
CE10	Kaladp0018s0096.1
CE10	Kaladp0018s0098.1
CE10	Kaladp0022s0084.1
CE10	Kaladp0024s0180.1
CE10	Kaladp0024s0193.1
CE10	Kaladp0024s0684.1
CE10	Kaladp0024s0924.1
CE10	Kaladp0040s0734.1
CE10	Kaladp0042s0218.1
CE10	Kaladp0053s0505.1
CE10	Kaladp0053s0631.1
CE10	Kaladp0058s0320.1
CE10	Kaladp0060s0248.1
CE10	Kaladp0061s0132.1
CE10	Kaladp0067s0242.1
CE10	Kaladp0073s0060.1
CE10	Kaladp0082s0158.1
CE10	Kaladp0087s0012.1
CE10	Kaladp0092s0226.1
CE10	Kaladp0093s0050.1
CE10	Kaladp0095s0264.1
CE10	Kaladp0095s0455.1
CE10	Kaladp0095s0491.1
CE10	Kaladp0095s0732.1
CE11	Kaladp0036s0225.1
CE11	Kaladp1304s0009.1
CE13	Kaladp0023s0012.1
CE13	Kaladp0030s0140.1
CE13	Kaladp0030s0142.1
CE13	Kaladp0034s0173.1
CE13	Kaladp0055s0530.1
CE13	Kaladp0057s0099.1
CE13	Kaladp0067s0019.1
CE13	Kaladp0079s0104.1
CE16	Kaladp0001s0046.1
CE16	Kaladp0002s0116.1
CE16	Kaladp0003s0001.1
CE16	Kaladp0008s0768.1
CE16	Kaladp0009s0016.1
CE16	Kaladp0010s0011.1
CE16	Kaladp0012s0098.1
CE16	Kaladp0016s0110.1
CE16	Kaladp0021s0092.1
CE16	Kaladp0045s0079.1
CE16	Kaladp0045s0080.1
CE16	Kaladp0053s0085.1
CE16	Kaladp0058s0568.1
CE16	Kaladp0090s0015.1
CE16	Kaladp0095s0668.1
CE16	Kaladp0351s0002.1
CE16	Kaladp0395s0016.1
CE6	Kaladp0040s0237.1
CE6	Kaladp0042s0096.1
CE8	Kaladp0011s0126.1
CE8	Kaladp0011s1157.1
CE8	Kaladp0015s0094.1
CE8	Kaladp0016s0162.1
CE8	Kaladp0016s0267.1
CE8	Kaladp0018s0258.1
CE8	Kaladp0018s0274.1
CE8	Kaladp0019s0097.1
CE8	Kaladp0022s0224.1
CE8	Kaladp0024s0282.1
CE8	Kaladp0024s0548.1
CE8	Kaladp0025s0048.1
CE8	Kaladp0029s0174.1
CE8	Kaladp0032s0374.1
CE8	Kaladp0033s0212.1
CE8	Kaladp0037s0323.1
CE8	Kaladp0038s0111.1
CE8	Kaladp0038s0112.1
CE8	Kaladp0040s0012.1
CE8	Kaladp0042s0140.1
CE8	Kaladp0042s0324.1
CE8	Kaladp0043s0107.1
CE8	Kaladp0043s0237.1
CE8	Kaladp0045s0078.1
CE8	Kaladp0045s0421.1
CE8	Kaladp0045s0422.1
CE8	Kaladp0045s0424.1
CE8	Kaladp0045s0425.1
CE8	Kaladp0046s0225.1
CE8	Kaladp0048s0387.1
CE8	Kaladp0048s0811.1
CE8	Kaladp0052s0011.1
CE8	Kaladp0055s0386.1
CE8	Kaladp0055s0442.1
CE8	Kaladp0055s0443.1
CE8	Kaladp0058s0161.1
CE8	Kaladp0059s0164.1
CE8	Kaladp0061s0025.1
CE8	Kaladp0067s0268.1
CE8	Kaladp0067s0289.1
CE8	Kaladp0068s0313.1
CE8	Kaladp0069s0041.1
CE8	Kaladp0069s0060.1
CE8	Kaladp0072s0010.1
CE8	Kaladp0073s0076.1
CE8	Kaladp0076s0143.1
CE8	Kaladp0076s0365.1
CE8	Kaladp0084s0074.1
CE8	Kaladp0089s0103.1
CE8	Kaladp0093s0069.1
CE8	Kaladp0094s0076.1
CE8	Kaladp0095s0254.1
CE8	Kaladp0095s0350.1
CE8	Kaladp0095s0352.1
CE8	Kaladp0095s0492.1
CE8	Kaladp0340s0001.1
CE8	Kaladp0351s0029.1
CE8	Kaladp0472s0003.1
CE8	Kaladp0472s0004.1
CE8	Kaladp0472s0005.1
CE8	Kaladp0496s0014.1
CE8	Kaladp0496s0020.1
CE8	Kaladp0515s0019.1
CE8	Kaladp0747s0003.1
CE8	Kaladp0925s0001.1
CE8	Kaladp0996s0009.1
CE8	Kaladp1004s0001.1
CE8	Kaladp1182s0006.1
CE8	Kaladp1222s0082.1
CE8	Kaladp1314s0015.1
Cellulose_synt	Kaladp0011s1076.1
Cellulose_synt	Kaladp0011s1077.1
Cellulose_synt	Kaladp0018s0186.1
Cellulose_synt	Kaladp0026s0163.1
Cellulose_synt	Kaladp0029s0048.1
Cellulose_synt	Kaladp0032s0265.1
Cellulose_synt	Kaladp0036s0285.1
Cellulose_synt	Kaladp0039s0264.1
Cellulose_synt	Kaladp0045s0306.1
Cellulose_synt	Kaladp0048s0226.1
Cellulose_synt	Kaladp0051s0025.1
Cellulose_synt	Kaladp0051s0080.1
Cellulose_synt	Kaladp0051s0081.1
Cellulose_synt	Kaladp0055s0064.1
Cellulose_synt	Kaladp0068s0056.1
Cellulose_synt	Kaladp0082s0178.1
Cellulose_synt	Kaladp0092s0094.1
Cellulose_synt	Kaladp0095s0465.1
Cellulose_synt	Kaladp0101s0181.1
Cellulose_synt	Kaladp0102s0004.1
Cellulose_synt	Kaladp0102s0005.1
Cellulose_synt	Kaladp0809s0044.1
Cellulose_synt	Kaladp0912s0012.1
Cellulose_synt	Kaladp1324s0031.1
GH1	Kaladp0007s0059.1
GH1	Kaladp0008s0706.1
GH1	Kaladp0011s0937.1
GH1	Kaladp0011s0938.1
GH1	Kaladp0015s0096.1
GH1	Kaladp0024s0073.1
GH1	Kaladp0026s0007.1
GH1	Kaladp0037s0262.1
GH1	Kaladp0037s0263.1
GH1	Kaladp0058s0206.1
GH1	Kaladp0059s0113.1
GH1	Kaladp0059s0189.1
GH1	Kaladp0061s0012.1
GH1	Kaladp0061s0165.1
GH1	Kaladp0076s0247.1
GH1	Kaladp0087s0051.1
GH1	Kaladp0095s0037.1
GH1	Kaladp0609s0004.1
GH1	Kaladp0674s0055.1
GH1	Kaladp0674s0057.1
GH1	Kaladp0868s0014.1
GH10	Kaladp0047s0070.1
GH10	Kaladp0092s0021.1
GH10	Kaladp0092s0022.1
GH100	Kaladp0003s0101.1
GH100	Kaladp0008s0205.1
GH100	Kaladp0032s0446.1
GH100	Kaladp0034s0187.1
GH100	Kaladp0055s0119.1
GH100	Kaladp0057s0108.1
GH100	Kaladp0058s0533.1
GH100	Kaladp0072s0017.1
GH100	Kaladp0095s0690.1
GH100	Kaladp0550s0020.1
GH116	Kaladp0046s0171.1
GH116	Kaladp0087s0052.1
GH116	Kaladp0095s0822.1
GH116	Kaladp0192s0018.1
GH127	Kaladp0037s0266.1
GH13	Kaladp0011s0563.1
GH13	Kaladp0014s0003.1
GH13	Kaladp0018s0080.1
GH13	Kaladp0036s0086.1
GH13	Kaladp0053s0131.1
GH13	Kaladp0085s0031.1
GH13	Kaladp0088s0032.1
GH13	Kaladp0108s0006.1
GH14	Kaladp0008s0520.1
GH14	Kaladp0019s0060.1
GH14	Kaladp0031s0061.1
GH14	Kaladp0042s0360.1
GH14	Kaladp0062s0212.1
GH14	Kaladp0067s0309.1
GH14	Kaladp0076s0255.1
GH14	Kaladp0076s0256.1
GH14	Kaladp0081s0015.1
GH14	Kaladp0086s0015.1
GH14	Kaladp0172s0023.1
GH14	Kaladp1295s0027.1
GH16	Kaladp0016s0102.1
GH16	Kaladp0035s0035.1
GH16	Kaladp0036s0194.1
GH16	Kaladp0046s0029.1
GH16	Kaladp0050s0116.1
GH16	Kaladp0060s0235.1
GH16	Kaladp0172s0009.1
GH17	Kaladp0001s0074.1
GH17	Kaladp0008s0780.1
GH17	Kaladp0008s0781.1
GH17	Kaladp0008s0784.1
GH17	Kaladp0008s0896.1
GH17	Kaladp0011s0402.1
GH17	Kaladp0011s0480.1
GH17	Kaladp0015s0171.1
GH17	Kaladp0024s0245.1
GH17	Kaladp0033s0102.1
GH17	Kaladp0036s0149.1
GH17	Kaladp0037s0320.1
GH17	Kaladp0037s0353.1
GH17	Kaladp0046s0208.1
GH17	Kaladp0053s0056.1
GH17	Kaladp0055s0137.1
GH17	Kaladp0058s0137.1
GH17	Kaladp0059s0058.1
GH17	Kaladp0066s0008.1
GH17	Kaladp0067s0214.1
GH17	Kaladp0068s0328.1
GH17	Kaladp0070s0045.1
GH17	Kaladp0092s0061.1
GH17	Kaladp0092s0085.1
GH17	Kaladp0094s0088.1
GH17	Kaladp0393s0005.1
GH17	Kaladp0393s0007.1
GH17	Kaladp0550s0014.1
GH17	Kaladp0809s0012.1
GH17	Kaladp0840s0010.1
GH17	Kaladp1042s0003.1
GH18	Kaladp0027s0015.1
GH18	Kaladp0040s0460.1
GH18	Kaladp0053s0685.1
GH18	Kaladp0087s0123.1
GH18	Kaladp0101s0147.1
GH18	Kaladp1109s0009.1
GH19	Kaladp0011s0529.1
GH19	Kaladp0016s0215.1
GH19	Kaladp0048s0291.1
GH19	Kaladp0070s0008.1
GH19	Kaladp0081s0034.1
GH19	Kaladp0395s0038.1
GH2	Kaladp0090s0036.1
GH2	Kaladp0099s0135.1
GH2	Kaladp0459s0001.1
GH20	Kaladp0042s0164.1
GH20	Kaladp0055s0480.1
GH20	Kaladp0060s0311.1
GH27	Kaladp0074s0073.1
GH28	Kaladp0008s0083.1
GH28	Kaladp0009s0080.1
GH28	Kaladp0015s0093.1
GH28	Kaladp0016s0181.1
GH28	Kaladp0018s0271.1
GH28	Kaladp0020s0032.1
GH28	Kaladp0024s0108.1
GH28	Kaladp0024s0549.1
GH28	Kaladp0024s0550.1
GH28	Kaladp0029s0045.1
GH28	Kaladp0029s0175.1
GH28	Kaladp0033s0088.1
GH28	Kaladp0033s0326.1
GH28	Kaladp0034s0185.1
GH28	Kaladp0038s0077.1
GH28	Kaladp0038s0115.1
GH28	Kaladp0039s0265.1
GH28	Kaladp0039s0309.1
GH28	Kaladp0040s0013.1
GH28	Kaladp0044s0069.1
GH28	Kaladp0045s0299.1
GH28	Kaladp0046s0235.1
GH28	Kaladp0046s0280.1
GH28	Kaladp0046s0281.1
GH28	Kaladp0046s0283.1
GH28	Kaladp0048s0301.1
GH28	Kaladp0048s0742.1
GH28	Kaladp0050s0061.1
GH28	Kaladp0050s0136.1
GH28	Kaladp0050s0169.1
GH28	Kaladp0053s0359.1
GH28	Kaladp0055s0352.1
GH28	Kaladp0057s0024.1
GH28	Kaladp0057s0025.1
GH28	Kaladp0057s0037.1
GH28	Kaladp0058s0055.1
GH28	Kaladp0058s0159.1
GH28	Kaladp0059s0336.1
GH28	Kaladp0061s0027.1
GH28	Kaladp0062s0121.1
GH28	Kaladp0066s0030.1
GH28	Kaladp0069s0043.1
GH28	Kaladp0069s0050.1
GH28	Kaladp0075s0022.1
GH28	Kaladp0076s0132.1
GH28	Kaladp0083s0003.1
GH28	Kaladp0085s0132.1
GH28	Kaladp0087s0190.1
GH28	Kaladp0095s0279.1
GH28	Kaladp0095s0349.1
GH28	Kaladp0095s0353.1
GH28	Kaladp0095s0355.1
GH28	Kaladp0095s0826.1
GH28	Kaladp0100s0115.1
GH28	Kaladp0103s0016.1
GH28	Kaladp0232s0001.1
GH28	Kaladp0472s0030.1
GH28	Kaladp0487s0004.1
GH28	Kaladp0516s0002.1
GH28	Kaladp0550s0069.1
GH28	Kaladp0630s0069.1
GH28	Kaladp0630s0070.1
GH28	Kaladp0696s0002.1
GH28	Kaladp0748s0018.1
GH28	Kaladp0921s0009.1
GH28	Kaladp0921s0010.1
GH28	Kaladp1222s0055.1
GH28	Kaladp1324s0007.1
GH29	Kaladp0045s0152.1
GH29	Kaladp0055s0375.1
GH3	Kaladp0008s0339.1
GH3	Kaladp0011s0210.1
GH3	Kaladp0011s0753.1
GH3	Kaladp0018s0247.1
GH3	Kaladp0039s0373.1
GH3	Kaladp0047s0133.1
GH3	Kaladp0053s0317.1
GH3	Kaladp0076s0058.1
GH3	Kaladp0079s0174.1
GH3	Kaladp0081s0196.1
GH3	Kaladp0087s0109.1
GH3	Kaladp0095s0437.1
GH3	Kaladp0095s0438.1
GH3	Kaladp0297s0003.1
GH3	Kaladp0809s0138.1
GH31	Kaladp0024s0731.1
GH31	Kaladp0027s0051.1
GH31	Kaladp0040s0514.1
GH31	Kaladp0048s0658.1
GH31	Kaladp0062s0034.1
GH31	Kaladp0588s0006.1
GH31	Kaladp0734s0004.1
GH32	Kaladp0008s0570.1
GH32	Kaladp0009s0081.1
GH32	Kaladp0012s0038.1
GH32	Kaladp0047s0239.1
GH32	Kaladp0048s0502.1
GH32	Kaladp0087s0075.1
GH32	Kaladp0092s0194.1
GH32	Kaladp0292s0013.1
GH32	Kaladp0337s0013.1
GH32	Kaladp0515s0232.1
GH32	Kaladp0515s0233.1
GH33	Kaladp0048s0477.1
GH35	Kaladp0003s0043.1
GH35	Kaladp0011s0445.1
GH35	Kaladp0011s0449.1
GH35	Kaladp0029s0108.1
GH35	Kaladp0032s0029.1
GH35	Kaladp0046s0294.1
GH35	Kaladp0047s0013.1
GH35	Kaladp0048s0510.1
GH35	Kaladp0048s0781.1
GH35	Kaladp0055s0134.1
GH35	Kaladp0055s0241.1
GH35	Kaladp0067s0114.1
GH35	Kaladp0071s0227.1
GH35	Kaladp0092s0027.1
GH35	Kaladp0472s0019.1
GH35	Kaladp0472s0020.1
GH35	Kaladp0490s0012.1
GH37	Kaladp0070s0065.1
GH38	Kaladp0024s0724.1
GH38	Kaladp0058s0150.1
GH38	Kaladp0071s0469.1
GH38	Kaladp0084s0008.1
GH43	Kaladp0079s0190.1
GH47	Kaladp0008s0790.1
GH47	Kaladp0039s0331.1
GH47	Kaladp0067s0003.1
GH47	Kaladp0095s0617.1
GH47	Kaladp0515s0071.1
GH5	Kaladp0026s0028.1
GH5	Kaladp0034s0093.1
GH5	Kaladp0035s0064.1
GH5	Kaladp0035s0065.1
GH5	Kaladp0042s0187.1
GH5	Kaladp0042s0188.1
GH5	Kaladp0053s0302.1
GH5	Kaladp0058s0511.1
GH5	Kaladp0060s0053.1
GH5	Kaladp0066s0050.1
GH5	Kaladp0067s0085.1
GH5	Kaladp0071s0461.1
GH5	Kaladp0073s0131.1
GH5	Kaladp0095s0708.1
GH5	Kaladp0095s0814.1
GH5	Kaladp0520s0017.1
GH5	Kaladp0538s0029.1
GH5	Kaladp0902s0003.1
GH5	Kaladp0902s0004.1
GH51	Kaladp0058s0421.1
GH51	Kaladp0095s0157.1
GH51	Kaladp0095s0158.1
GH51	Kaladp0666s0009.1
GH51	Kaladp0666s0011.1
GH63	Kaladp0095s0557.1
GH77	Kaladp0067s0137.1
GH77	Kaladp0095s0103.1
GH79	Kaladp0017s0005.1
GH79	Kaladp0048s0767.1
GH79	Kaladp0648s0002.1
GH81	Kaladp0067s0232.1
GH85	Kaladp0037s0176.1
GH85	Kaladp0037s0178.1
GH89	Kaladp0095s0614.1
GH89	Kaladp0375s0009.1
GH9	Kaladp0001s0057.1
GH9	Kaladp0003s0159.1
GH9	Kaladp0008s0189.1
GH9	Kaladp0008s0394.1
GH9	Kaladp0011s0052.1
GH9	Kaladp0011s0922.1
GH9	Kaladp0016s0277.1
GH9	Kaladp0023s0038.1
GH9	Kaladp0032s0214.1
GH9	Kaladp0032s0406.1
GH9	Kaladp0033s0014.1
GH9	Kaladp0042s0090.1
GH9	Kaladp0045s0498.1
GH9	Kaladp0047s0189.1
GH9	Kaladp0055s0050.1
GH9	Kaladp0055s0481.1
GH9	Kaladp0060s0250.1
GH9	Kaladp0081s0318.1
GH9	Kaladp0098s0155.1
GH9	Kaladp0515s0196.1
GH95	Kaladp0040s0247.1
GT1	Kaladp0001s0087.1
GT1	Kaladp0001s0088.1
GT1	Kaladp0001s0313.1
GT1	Kaladp0007s0043.1
GT1	Kaladp0007s0056.1
GT1	Kaladp0008s0432.1
GT1	Kaladp0008s0524.1
GT1	Kaladp0008s0622.1
GT1	Kaladp0011s0124.1
GT1	Kaladp0011s0392.1
GT1	Kaladp0011s0393.1
GT1	Kaladp0011s0395.1
GT1	Kaladp0011s0396.1
GT1	Kaladp0011s0397.1
GT1	Kaladp0011s0398.1
GT1	Kaladp0011s0399.1
GT1	Kaladp0011s0400.1
GT1	Kaladp0011s0629.1
GT1	Kaladp0011s0630.1
GT1	Kaladp0011s0889.1
GT1	Kaladp0016s0306.1
GT1	Kaladp0016s0397.1
GT1	Kaladp0016s0398.1
GT1	Kaladp0018s0209.1
GT1	Kaladp0019s0016.1
GT1	Kaladp0024s0479.1
GT1	Kaladp0024s0486.1
GT1	Kaladp0026s0162.1
GT1	Kaladp0029s0091.1
GT1	Kaladp0033s0062.1
GT1	Kaladp0035s0028.1
GT1	Kaladp0035s0030.1
GT1	Kaladp0036s0169.1
GT1	Kaladp0038s0038.1
GT1	Kaladp0038s0039.1
GT1	Kaladp0040s0002.1
GT1	Kaladp0040s0196.1
GT1	Kaladp0040s0615.1
GT1	Kaladp0040s0652.1
GT1	Kaladp0040s0653.1
GT1	Kaladp0040s0703.1
GT1	Kaladp0044s0024.1
GT1	Kaladp0044s0038.1
GT1	Kaladp0044s0039.1
GT1	Kaladp0045s0369.1
GT1	Kaladp0046s0019.1
GT1	Kaladp0047s0034.1
GT1	Kaladp0047s0035.1
GT1	Kaladp0047s0110.1
GT1	Kaladp0047s0113.1
GT1	Kaladp0047s0114.1
GT1	Kaladp0048s0066.1
GT1	Kaladp0048s0083.1
GT1	Kaladp0048s0546.1
GT1	Kaladp0048s0548.1
GT1	Kaladp0048s0556.1
GT1	Kaladp0048s0864.1
GT1	Kaladp0050s0063.1
GT1	Kaladp0058s0241.1
GT1	Kaladp0062s0079.1
GT1	Kaladp0064s0103.1
GT1	Kaladp0066s0077.1
GT1	Kaladp0067s0054.1
GT1	Kaladp0067s0067.1
GT1	Kaladp0071s0105.1
GT1	Kaladp0071s0419.1
GT1	Kaladp0081s0044.1
GT1	Kaladp0091s0165.1
GT1	Kaladp0094s0028.1
GT1	Kaladp0095s0026.1
GT1	Kaladp0095s0083.1
GT1	Kaladp0095s0288.1
GT1	Kaladp0095s0408.1
GT1	Kaladp0098s0022.1
GT1	Kaladp0177s0005.1
GT1	Kaladp0260s0007.1
GT1	Kaladp0520s0008.1
GT1	Kaladp0607s0040.1
GT1	Kaladp0693s0005.1
GT1	Kaladp0747s0013.1
GT1	Kaladp0878s0054.1
GT1	Kaladp0886s0003.1
GT1	Kaladp0889s0001.1
GT1	Kaladp0912s0010.1
GT1	Kaladp1072s0002.1
GT1	Kaladp1324s0035.1
GT10	Kaladp0020s0146.1
GT10	Kaladp0033s0276.1
GT10	Kaladp0076s0088.1
GT13	Kaladp0026s0165.1
GT14	Kaladp0008s0219.1
GT14	Kaladp0008s0870.1
GT14	Kaladp0009s0052.1
GT14	Kaladp0048s0740.1
GT14	Kaladp0059s0280.1
GT14	Kaladp0078s0012.1
GT14	Kaladp0082s0207.1
GT14	Kaladp0087s0113.1
GT14	Kaladp0095s0225.1
GT14	Kaladp0515s0135.1
GT14	Kaladp0629s0001.1
GT14	Kaladp0779s0006.1
GT16	Kaladp0033s0311.1
GT17	Kaladp0010s0209.1
GT17	Kaladp0024s0671.1
GT17	Kaladp0034s0082.1
GT17	Kaladp0057s0095.1
GT17	Kaladp0748s0035.1
GT17	Kaladp1129s0004.1
GT19	Kaladp0037s0501.1
GT2	Kaladp0011s0005.1
GT2	Kaladp0011s0580.1
GT2	Kaladp0037s0421.1
GT2	Kaladp0039s0661.1
GT2	Kaladp0048s0322.1
GT2	Kaladp0053s0179.1
GT2	Kaladp0056s0105.1
GT2	Kaladp0058s0011.1
GT2	Kaladp0071s0397.1
GT2	Kaladp0089s0044.1
GT2	Kaladp0101s0004.1
GT2	Kaladp0114s0001.1
GT2	Kaladp0550s0025.1
GT20	Kaladp0008s0019.1
GT20	Kaladp0008s0756.1
GT20	Kaladp0010s0009.1
GT20	Kaladp0011s0363.1
GT20	Kaladp0034s0024.1
GT20	Kaladp0036s0208.1
GT20	Kaladp0048s0487.1
GT20	Kaladp0048s0572.1
GT20	Kaladp0053s0037.1
GT20	Kaladp0053s0589.1
GT21	Kaladp0081s0109.1
GT22	Kaladp0048s0484.1
GT22	Kaladp0103s0008.1
GT22	Kaladp0192s0030.1
GT24	Kaladp0062s0206.1
GT28	Kaladp0029s0134.1
GT28	Kaladp0032s0288.1
GT28	Kaladp0048s0762.1
GT28	Kaladp0054s0077.1
GT28	Kaladp0095s0300.1
GT28	Kaladp0574s0010.1
GT29	Kaladp0006s0072.1
GT29	Kaladp0016s0058.1
GT29	Kaladp0024s0723.1
GT29	Kaladp0039s0671.1
GT29	Kaladp0080s0035.1
GT29	Kaladp0081s0219.1
GT30	Kaladp0014s0019.1
GT31	Kaladp0008s0816.1
GT31	Kaladp0011s0300.1
GT31	Kaladp0011s0911.1
GT31	Kaladp0011s1350.1
GT31	Kaladp0021s0055.1
GT31	Kaladp0037s0054.1
GT31	Kaladp0040s0350.1
GT31	Kaladp0042s0259.1
GT31	Kaladp0042s0348.1
GT31	Kaladp0042s0377.1
GT31	Kaladp0045s0486.1
GT31	Kaladp0048s0101.1
GT31	Kaladp0048s0435.1
GT31	Kaladp0058s0124.1
GT31	Kaladp0068s0274.1
GT31	Kaladp0071s0102.1
GT31	Kaladp0076s0072.1
GT31	Kaladp0101s0255.1
GT31	Kaladp0630s0027.1
GT31	Kaladp0630s0066.1
GT31	Kaladp0674s0120.1
GT31	Kaladp1246s0015.1
GT33	Kaladp0034s0098.1
GT33	Kaladp0053s0347.1
GT34	Kaladp0015s0099.1
GT34	Kaladp0023s0063.1
GT34	Kaladp0023s0064.1
GT34	Kaladp0040s0218.1
GT34	Kaladp0040s0459.1
GT34	Kaladp0044s0061.1
GT34	Kaladp0674s0177.1
GT35	Kaladp0010s0054.1
GT35	Kaladp0024s0136.1
GT35	Kaladp0053s0423.1
GT37	Kaladp0048s0841.1
GT37	Kaladp0071s0086.1
GT4	Kaladp0003s0158.1
GT4	Kaladp0008s0187.1
GT4	Kaladp0008s0424.1
GT4	Kaladp0011s1371.1
GT4	Kaladp0031s0151.1
GT4	Kaladp0045s0291.1
GT4	Kaladp0045s0335.1
GT4	Kaladp0053s0464.1
GT4	Kaladp0058s0041.1
GT4	Kaladp0091s0048.1
GT4	Kaladp0472s0006.1
GT4	Kaladp0496s0010.1
GT4	Kaladp0621s0001.1
GT4	Kaladp1153s0004.1
GT41	Kaladp0011s0296.1
GT41	Kaladp0081s0040.1
GT43	Kaladp0011s0637.1
GT43	Kaladp0028s0091.1
GT43	Kaladp0087s0184.1
GT43	Kaladp0088s0014.1
GT43	Kaladp0089s0046.1
GT43	Kaladp0102s0096.1
GT47	Kaladp0008s0838.1
GT47	Kaladp0009s0003.1
GT47	Kaladp0009s0004.1
GT47	Kaladp0009s0005.1
GT47	Kaladp0016s0047.1
GT47	Kaladp0018s0170.1
GT47	Kaladp0020s0078.1
GT47	Kaladp0024s0447.1
GT47	Kaladp0024s0639.1
GT47	Kaladp0027s0032.1
GT47	Kaladp0031s0027.1
GT47	Kaladp0031s0152.1
GT47	Kaladp0035s0012.1
GT47	Kaladp0036s0059.1
GT47	Kaladp0039s0736.1
GT47	Kaladp0040s0046.1
GT47	Kaladp0040s0063.1
GT47	Kaladp0040s0174.1
GT47	Kaladp0040s0673.1
GT47	Kaladp0045s0106.1
GT47	Kaladp0045s0382.1
GT47	Kaladp0045s0383.1
GT47	Kaladp0046s0333.1
GT47	Kaladp0048s0196.1
GT47	Kaladp0048s0225.1
GT47	Kaladp0050s0235.1
GT47	Kaladp0056s0091.1
GT47	Kaladp0059s0112.1
GT47	Kaladp0059s0114.1
GT47	Kaladp0059s0187.1
GT47	Kaladp0059s0188.1
GT47	Kaladp0059s0190.1
GT47	Kaladp0064s0081.1
GT47	Kaladp0068s0069.1
GT47	Kaladp0075s0053.1
GT47	Kaladp0081s0286.1
GT47	Kaladp0087s0117.1
GT47	Kaladp0088s0074.1
GT47	Kaladp0095s0314.1
GT47	Kaladp0095s0567.1
GT47	Kaladp0095s0677.1
GT47	Kaladp0172s0034.1
GT47	Kaladp0674s0162.1
GT47	Kaladp0867s0020.1
GT47	Kaladp0912s0003.1
GT47	Kaladp0958s0002.1
GT47	Kaladp1120s0001.1
GT47	Kaladp1204s0002.1
GT47	Kaladp1207s0002.1
GT47	Kaladp1295s0015.1
GT47	Kaladp1324s0030.1
GT48	Kaladp0002s0044.1
GT48	Kaladp0006s0041.1
GT48	Kaladp0019s0129.1
GT48	Kaladp0024s0306.1
GT48	Kaladp0025s0009.1
GT48	Kaladp0039s0057.1
GT48	Kaladp0039s0650.1
GT48	Kaladp0046s0231.1
GT48	Kaladp0053s0264.1
GT48	Kaladp0084s0012.1
GT48	Kaladp0095s0072.1
GT5	Kaladp0011s0184.1
GT5	Kaladp0021s0076.1
GT5	Kaladp0055s0317.1
GT5	Kaladp0067s0211.1
GT5	Kaladp0079s0181.1
GT50	Kaladp0197s0006.1
GT57	Kaladp0008s0537.1
GT57	Kaladp0073s0117.1
GT58	Kaladp0045s0280.1
GT59	Kaladp0062s0230.1
GT61	Kaladp0046s0180.1
GT61	Kaladp0071s0070.1
GT61	Kaladp0087s0042.1
GT64	Kaladp0011s0576.1
GT64	Kaladp0037s0153.1
GT64	Kaladp0039s0558.1
GT64	Kaladp0056s0064.1
GT65	Kaladp0008s0356.1
GT66	Kaladp0009s0006.1
GT66	Kaladp0036s0060.1
GT66	Kaladp0037s0529.1
GT68	Kaladp0048s0540.1
GT75	Kaladp0007s0042.1
GT75	Kaladp0020s0166.1
GT75	Kaladp0024s0155.1
GT75	Kaladp0040s0473.1
GT75	Kaladp0048s0069.1
GT75	Kaladp0071s0048.1
GT75	Kaladp0868s0024.1
GT76	Kaladp0074s0048.1
GT77	Kaladp0023s0070.1
GT77	Kaladp0036s0175.1
GT77	Kaladp0036s0176.1
GT77	Kaladp0042s0019.1
GT77	Kaladp0048s0630.1
GT77	Kaladp0055s0039.1
GT77	Kaladp0079s0049.1
GT77	Kaladp0099s0020.1
GT77	Kaladp0348s0004.1
GT8	Kaladp0003s0141.1
GT8	Kaladp0006s0094.1
GT8	Kaladp0009s0026.1
GT8	Kaladp0012s0021.1
GT8	Kaladp0012s0081.1
GT8	Kaladp0016s0021.1
GT8	Kaladp0016s0149.1
GT8	Kaladp0018s0043.1
GT8	Kaladp0022s0050.1
GT8	Kaladp0024s0881.1
GT8	Kaladp0026s0016.1
GT8	Kaladp0026s0071.1
GT8	Kaladp0026s0152.1
GT8	Kaladp0033s0074.1
GT8	Kaladp0036s0080.1
GT8	Kaladp0039s0427.1
GT8	Kaladp0040s0035.1
GT8	Kaladp0042s0011.1
GT8	Kaladp0045s0307.1
GT8	Kaladp0048s0720.1
GT8	Kaladp0048s0929.1
GT8	Kaladp0050s0286.1
GT8	Kaladp0055s0106.1
GT8	Kaladp0055s0521.1
GT8	Kaladp0057s0103.1
GT8	Kaladp0058s0478.1
GT8	Kaladp0062s0044.1
GT8	Kaladp0062s0231.1
GT8	Kaladp0067s0269.1
GT8	Kaladp0068s0332.1
GT8	Kaladp0071s0157.1
GT8	Kaladp0085s0102.1
GT8	Kaladp0093s0047.1
GT8	Kaladp0094s0008.1
GT8	Kaladp0095s0199.1
GT8	Kaladp0096s0088.1
GT8	Kaladp0099s0005.1
GT8	Kaladp0101s0136.1
GT8	Kaladp0101s0289.1
GT8	Kaladp0208s0001.1
GT8	Kaladp0476s0008.1
GT8	Kaladp0515s0161.1
GT8	Kaladp0868s0037.1
GT8	Kaladp1222s0065.1
GT90	Kaladp0008s0034.1
GT90	Kaladp0036s0269.1
GT90	Kaladp0036s0270.1
GT90	Kaladp0079s0101.1
GT92	Kaladp0068s0081.1
GT92	Kaladp0213s0002.1
GT95	Kaladp0027s0026.1
GT95	Kaladp0060s0253.1
GT95	Kaladp0064s0079.1
GT95	Kaladp0099s0140.1
GT96	Kaladp0042s0215.1
PL1	Kaladp0006s0040.1
PL1	Kaladp0008s0911.1
PL1	Kaladp0009s0055.1
PL1	Kaladp0009s0056.1
PL1	Kaladp0015s0118.1
PL1	Kaladp0024s0371.1
PL1	Kaladp0029s0027.1
PL1	Kaladp0031s0002.1
PL1	Kaladp0034s0101.1
PL1	Kaladp0040s0338.1
PL1	Kaladp0042s0200.1
PL1	Kaladp0042s0202.1
PL1	Kaladp0043s0124.1
PL1	Kaladp0045s0052.1
PL1	Kaladp0045s0392.1
PL1	Kaladp0053s0342.1
PL1	Kaladp0053s0473.1
PL1	Kaladp0053s0489.1
PL1	Kaladp0053s0494.1
PL1	Kaladp0062s0062.1
PL1	Kaladp0068s0017.1
PL1	Kaladp0068s0230.1
PL1	Kaladp0073s0101.1
PL1	Kaladp0076s0386.1
PL1	Kaladp0095s0230.1
PL1	Kaladp0095s0231.1
PL1	Kaladp0102s0063.1
PL1	Kaladp0674s0137.1
PL4	Kaladp0023s0094.1
PL4	Kaladp0023s0095.1
PL4	Kaladp0040s0170.1
PL4	Kaladp0040s0181.1
PL4	Kaladp0040s0182.1
PL4	Kaladp0051s0109.1
PL4	Kaladp0080s0115.1
PL4	Kaladp0089s0050.1

## Sheet: Migu
List of predicted CAZyme genes in Mimulus guttatus
CAZyme family	Transcript_id
AA1	Migut.B00035.1
AA1	Migut.B00634.1
AA1	Migut.C00165.1
AA1	Migut.C00166.1
AA1	Migut.C00171.1
AA1	Migut.C00917.1
AA1	Migut.D00742.1
AA1	Migut.D01571.1
AA1	Migut.D02581.1
AA1	Migut.E01051.1
AA1	Migut.E01675.1
AA1	Migut.F00466.1
AA1	Migut.F00628.1
AA1	Migut.F01177.1
AA1	Migut.F01429.1
AA1	Migut.F01469.1
AA1	Migut.F01697.1
AA1	Migut.F01826.1
AA1	Migut.F01916.1
AA1	Migut.F02073.1
AA1	Migut.H00472.1
AA1	Migut.H00473.1
AA1	Migut.H00965.1
AA1	Migut.J00204.1
AA1	Migut.J00312.1
AA1	Migut.J00313.1
AA1	Migut.J00316.1
AA1	Migut.K00831.1
AA1	Migut.L01956.1
AA1	Migut.L01963.1
AA1	Migut.L01996.1
AA1	Migut.M01332.1
AA1	Migut.N00526.1
AA1	Migut.N00527.1
AA1	Migut.N00760.1
AA1	Migut.N01245.1
AA1	Migut.N02928.1
AA1	Migut.N03193.1
AA2	Migut.A00043.1
AA2	Migut.A00392.1
AA2	Migut.B00088.1
AA2	Migut.B00309.1
AA2	Migut.B00622.1
AA2	Migut.B00645.1
AA2	Migut.C00769.1
AA2	Migut.C00965.1
AA2	Migut.C01047.1
AA2	Migut.C01118.1
AA2	Migut.D00834.1
AA2	Migut.D00835.1
AA2	Migut.D02170.1
AA2	Migut.D02436.1
AA2	Migut.E00192.1
AA2	Migut.E00451.1
AA2	Migut.E00452.1
AA2	Migut.E00453.1
AA2	Migut.E00454.1
AA2	Migut.E00455.1
AA2	Migut.F00141.1
AA2	Migut.F00584.1
AA2	Migut.F01156.1
AA2	Migut.F02123.1
AA2	Migut.F02124.1
AA2	Migut.F02125.1
AA2	Migut.F02126.1
AA2	Migut.F02127.1
AA2	Migut.F02128.1
AA2	Migut.F02129.1
AA2	Migut.F02130.1
AA2	Migut.F02131.1
AA2	Migut.G00067.1
AA2	Migut.G00224.1
AA2	Migut.G00225.1
AA2	Migut.G00226.1
AA2	Migut.H00154.1
AA2	Migut.H00161.1
AA2	Migut.H00164.1
AA2	Migut.H00167.1
AA2	Migut.H00169.1
AA2	Migut.H00364.1
AA2	Migut.H00463.1
AA2	Migut.H01548.1
AA2	Migut.H02509.1
AA2	Migut.H02545.1
AA2	Migut.I00227.1
AA2	Migut.I00888.1
AA2	Migut.J00066.1
AA2	Migut.J00067.1
AA2	Migut.J00068.1
AA2	Migut.J00427.1
AA2	Migut.J01496.1
AA2	Migut.J01497.1
AA2	Migut.J01604.1
AA2	Migut.K00032.1
AA2	Migut.K00483.1
AA2	Migut.K00525.1
AA2	Migut.K01468.1
AA2	Migut.L00007.1
AA2	Migut.L00152.1
AA2	Migut.L00200.1
AA2	Migut.L00202.1
AA2	Migut.L01132.1
AA2	Migut.L01394.1
AA2	Migut.M00274.1
AA2	Migut.M00399.1
AA2	Migut.M00400.1
AA2	Migut.M00401.1
AA2	Migut.M00402.1
AA2	Migut.M00403.1
AA2	Migut.M00404.1
AA2	Migut.M00405.1
AA2	Migut.M00406.1
AA2	Migut.M00407.1
AA2	Migut.M00408.1
AA2	Migut.M01076.1
AA2	Migut.M01316.1
AA2	Migut.M01494.1
AA2	Migut.N00034.1
AA2	Migut.N02275.1
AA2	Migut.N02276.1
AA2	Migut.N02277.1
AA2	Migut.N02635.1
AA2	Migut.N03091.1
AA2	Migut.N03181.1
AA2	Migut.O00589.1
AA2	Migut.O00590.1
AA3	Migut.A00473.1
AA3	Migut.A00915.1
AA3	Migut.D00452.1
AA3	Migut.D00453.1
AA3	Migut.D00900.1
AA3	Migut.E01150.1
AA3	Migut.E01379.1
AA3	Migut.F00390.1
AA3	Migut.F00391.1
AA3	Migut.G00501.1
AA3	Migut.I01025.1
AA5	Migut.C00801.1
AA5	Migut.D02017.1
AA5	Migut.E00115.1
AA5	Migut.J00268.1
AA5	Migut.K00485.1
AA5	Migut.K00490.1
AA5	Migut.N03137.1
AA6	Migut.L00299.1
AA6	Migut.M01245.1
AA6	Migut.M01839.1
AA6	Migut.N00801.1
AA6	Migut.N01226.1
AA6	Migut.O00021.1
AA7	Migut.A00080.1
AA7	Migut.C00131.1
AA7	Migut.C00914.1
AA7	Migut.E00833.1
AA7	Migut.G01225.1
AA7	Migut.H01309.1
AA7	Migut.H01310.1
AA7	Migut.H01311.1
AA7	Migut.H01312.1
AA7	Migut.H01313.1
AA7	Migut.J00636.1
AA7	Migut.J00722.1
AA7	Migut.J01713.1
AA7	Migut.K00481.1
AA7	Migut.L00795.1
AA7	Migut.M00494.1
AA7	Migut.M00535.1
AA7	Migut.M00536.1
AA7	Migut.M00537.1
AA7	Migut.M00545.1
AA7	Migut.M00546.1
AA7	Migut.M01910.1
AA7	Migut.M01911.1
AA7	Migut.M01912.1
AA7	Migut.M01913.1
AA7	Migut.M01914.1
AA7	Migut.M01915.1
AA7	Migut.M01917.1
AA7	Migut.M01918.1
AA7	Migut.N00073.1
AA7	Migut.O00360.1
CBM22,GH10	Migut.H00741.1
CBM22,GH10	Migut.L00896.1
CBM43	Migut.B00876.1
CBM43	Migut.D01733.1
CBM43	Migut.E00048.1
CBM43	Migut.G00705.1
CBM43	Migut.H02034.1
CBM43	Migut.H02103.1
CBM43	Migut.L01195.1
CBM43	Migut.M00040.1
CBM43	Migut.M00188.1
CBM43	Migut.M00491.1
CBM43	Migut.M01426.1
CBM43	Migut.M01508.1
CBM43	Migut.M01876.1
CBM43	Migut.N00390.1
CBM43	Migut.N00968.1
CBM43,GH17	Migut.B01316.1
CBM43,GH17	Migut.C00717.1
CBM43,GH17	Migut.D02484.1
CBM43,GH17	Migut.F00796.1
CBM43,GH17	Migut.F01493.1
CBM43,GH17	Migut.H01262.1
CBM43,GH17	Migut.H01797.1
CBM43,GH17	Migut.K00464.1
CBM43,GH17	Migut.K00550.1
CBM43,GH17	Migut.K00903.1
CBM43,GH17	Migut.M01330.1
CBM43,GH17	Migut.M01720.1
CBM43,GH17	Migut.O00635.1
CBM45,GH13	Migut.E00112.1
CBM49,GH9	Migut.D01909.1
CBM53,GT5	Migut.M01321.1
CBM57	Migut.A00038.1
CBM57	Migut.H01678.1
CBM57	Migut.H02115.1
CBM57	Migut.M00669.1
CBM57	Migut.M00697.1
CBM57	Migut.M00698.1
CBM57	Migut.M00700.1
CBM57	Migut.M00701.1
CBM57	Migut.M00992.1
CBM57	Migut.M01539.1
CE1	Migut.J01725.1
CE10	Migut.A00049.1
CE10	Migut.B00320.1
CE10	Migut.B00321.1
CE10	Migut.B00322.1
CE10	Migut.B00323.1
CE10	Migut.B00324.1
CE10	Migut.B00325.1
CE10	Migut.B01179.1
CE10	Migut.B01662.1
CE10	Migut.B01663.1
CE10	Migut.B01664.1
CE10	Migut.B01665.1
CE10	Migut.C00598.1
CE10	Migut.C00608.1
CE10	Migut.D00244.1
CE10	Migut.E00284.1
CE10	Migut.F00400.1
CE10	Migut.F00401.1
CE10	Migut.G00413.1
CE10	Migut.H00056.1
CE10	Migut.H00536.1
CE10	Migut.H02259.1
CE10	Migut.H02556.1
CE10	Migut.J00721.1
CE10	Migut.K00681.1
CE10	Migut.K01434.1
CE10	Migut.L01085.1
CE10	Migut.L01115.1
CE10	Migut.M00646.1
CE10	Migut.N00212.1
CE10	Migut.N01196.1
CE10	Migut.N01408.1
CE10	Migut.N01583.1
CE10	Migut.N01730.1
CE10	Migut.N02128.1
CE10	Migut.N02431.1
CE10	Migut.N02698.1
CE10	Migut.O00249.1
CE11	Migut.E00482.1
CE13	Migut.A00488.1
CE13	Migut.A00489.1
CE13	Migut.A00491.1
CE13	Migut.A00492.1
CE13	Migut.A00493.1
CE13	Migut.A00898.1
CE13	Migut.A00901.1
CE13	Migut.B00891.1
CE13	Migut.E01384.1
CE13	Migut.E01385.1
CE13	Migut.F01112.1
CE13	Migut.H02141.1
CE13	Migut.L01941.1
CE13	Migut.N00978.1
CE13	Migut.N02871.1
CE13	Migut.N02872.1
CE13	Migut.N02873.1
CE16	Migut.B01826.1
CE16	Migut.B01827.1
CE16	Migut.C00872.1
CE16	Migut.C00874.1
CE16	Migut.C01207.1
CE16	Migut.C01208.1
CE16	Migut.D01812.1
CE16	Migut.H01395.1
CE16	Migut.I01122.1
CE16	Migut.M00199.1
CE16	Migut.M00983.1
CE16	Migut.M01746.1
CE6	Migut.C00525.1
CE6	Migut.C00526.1
CE6	Migut.C00527.1
CE6	Migut.C00528.1
CE6	Migut.N01169.1
CE6	Migut.N01170.1
CE8	Migut.A00945.1
CE8	Migut.B01012.1
CE8	Migut.B01143.1
CE8	Migut.B01165.1
CE8	Migut.B01610.1
CE8	Migut.B01611.1
CE8	Migut.D00020.1
CE8	Migut.D00052.1
CE8	Migut.D00136.1
CE8	Migut.D00138.1
CE8	Migut.D00910.1
CE8	Migut.E00678.1
CE8	Migut.F00217.1
CE8	Migut.F00428.1
CE8	Migut.F00429.1
CE8	Migut.F00461.1
CE8	Migut.F00462.1
CE8	Migut.F00463.1
CE8	Migut.F00546.1
CE8	Migut.F01032.1
CE8	Migut.F01169.1
CE8	Migut.G00003.1
CE8	Migut.G00066.1
CE8	Migut.G00127.1
CE8	Migut.G00128.1
CE8	Migut.G00676.1
CE8	Migut.G00677.1
CE8	Migut.G01352.1
CE8	Migut.H00678.1
CE8	Migut.H00740.1
CE8	Migut.H01765.1
CE8	Migut.I00081.1
CE8	Migut.I00084.1
CE8	Migut.I00310.1
CE8	Migut.I01132.1
CE8	Migut.I01133.1
CE8	Migut.J00871.1
CE8	Migut.J00872.1
CE8	Migut.J00873.1
CE8	Migut.J00874.1
CE8	Migut.J00875.1
CE8	Migut.J00883.1
CE8	Migut.J01087.1
CE8	Migut.J01089.1
CE8	Migut.J01090.1
CE8	Migut.J01092.1
CE8	Migut.J01124.1
CE8	Migut.J01233.1
CE8	Migut.K00547.1
CE8	Migut.L00040.1
CE8	Migut.L00412.1
CE8	Migut.L00508.1
CE8	Migut.L00511.1
CE8	Migut.L00512.1
CE8	Migut.L00640.1
CE8	Migut.L00641.1
CE8	Migut.L00891.1
CE8	Migut.L00892.1
CE8	Migut.L01600.1
CE8	Migut.L01601.1
CE8	Migut.L01602.1
CE8	Migut.L01729.1
CE8	Migut.M01665.1
CE8	Migut.M01666.1
CE8	Migut.M01802.1
CE8	Migut.N00075.1
CE8	Migut.N00076.1
CE8	Migut.N00077.1
CE8	Migut.N00078.1
CE8	Migut.N00079.1
CE8	Migut.N00378.1
CE8	Migut.N02100.1
CE8	Migut.N02101.1
CE8	Migut.O00296.1
CE8	Migut.O00401.1
CE8	Migut.O00480.1
CE8	Migut.O00655.1
CE8	Migut.O00755.1
Cellulose_synt	Migut.A00610.1
Cellulose_synt	Migut.A01178.1
Cellulose_synt	Migut.A01179.1
Cellulose_synt	Migut.C00978.1
Cellulose_synt	Migut.D00114.1
Cellulose_synt	Migut.D00465.1
Cellulose_synt	Migut.E00738.1
Cellulose_synt	Migut.E01791.1
Cellulose_synt	Migut.F00094.1
Cellulose_synt	Migut.F00941.1
Cellulose_synt	Migut.F02137.1
Cellulose_synt	Migut.G00447.1
Cellulose_synt	Migut.G00456.1
Cellulose_synt	Migut.G00645.1
Cellulose_synt	Migut.H01750.1
Cellulose_synt	Migut.H01751.1
Cellulose_synt	Migut.H02466.1
Cellulose_synt	Migut.J01374.1
Cellulose_synt	Migut.M01014.1
Cellulose_synt	Migut.M01644.1
Cellulose_synt	Migut.N01600.1
Cellulose_synt	Migut.N03206.1
GH1	Migut.B01149.1
GH1	Migut.D00507.1
GH1	Migut.D00551.1
GH1	Migut.D01453.1
GH1	Migut.G00027.1
GH1	Migut.H01321.1
GH1	Migut.H01917.1
GH1	Migut.J00813.1
GH1	Migut.J00814.1
GH1	Migut.J01095.1
GH1	Migut.L01202.1
GH1	Migut.L01203.1
GH1	Migut.M01830.1
GH1	Migut.M01905.1
GH1	Migut.N01491.1
GH1	Migut.N01492.1
GH1	Migut.N01493.1
GH1	Migut.N01494.1
GH1	Migut.N01642.1
GH1	Migut.O00524.1
GH1	Migut.O00669.1
GH10	Migut.B00583.1
GH10	Migut.B01203.1
GH10	Migut.N01131.1
GH10	Migut.N01134.1
GH10	Migut.N01135.1
GH10	Migut.N01137.1
GH10	Migut.N01138.1
GH10	Migut.N01139.1
GH10	Migut.N01304.1
GH10	Migut.O00565.1
GH10	Migut.O00566.1
GH100	Migut.B01891.1
GH100	Migut.C00832.1
GH100	Migut.C01284.1
GH100	Migut.N00026.1
GH100	Migut.N00949.1
GH100	Migut.N01284.1
GH100	Migut.N02506.1
GH100	Migut.N03361.1
GH100	Migut.O00682.1
GH116	Migut.B00734.1
GH116	Migut.N00368.1
GH13	Migut.C00087.1
GH13	Migut.C00387.1
GH13	Migut.C00580.1
GH13	Migut.H00630.1
GH13	Migut.J00824.1
GH13	Migut.J00975.1
GH13	Migut.J01641.1
GH13	Migut.N00854.1
GH14	Migut.A00486.1
GH14	Migut.B01748.1
GH14	Migut.B01753.1
GH14	Migut.E00648.1
GH14	Migut.E00813.1
GH14	Migut.E00900.1
GH14	Migut.G00212.1
GH14	Migut.G00594.1
GH14	Migut.G00595.1
GH14	Migut.M00386.1
GH14	Migut.M00388.1
GH14	Migut.N01443.1
GH14	Migut.O00834.1
GH16	Migut.H02097.1
GH16	Migut.H02099.1
GH16	Migut.J01454.1
GH16	Migut.K00251.1
GH16	Migut.K00489.1
GH16	Migut.K01211.1
GH16	Migut.M00247.1
GH16	Migut.M00278.1
GH16	Migut.M00506.1
GH16	Migut.M00508.1
GH17	Migut.A00465.1
GH17	Migut.A01099.1
GH17	Migut.B00241.1
GH17	Migut.C00653.1
GH17	Migut.C00654.1
GH17	Migut.D02446.1
GH17	Migut.E00725.1
GH17	Migut.F00332.1
GH17	Migut.F01113.1
GH17	Migut.F01439.1
GH17	Migut.G00783.1
GH17	Migut.H01360.1
GH17	Migut.H02448.1
GH17	Migut.I00769.1
GH17	Migut.J00868.1
GH17	Migut.J01700.1
GH17	Migut.J01701.1
GH17	Migut.J01702.1
GH17	Migut.J01703.1
GH17	Migut.J01704.1
GH17	Migut.J01705.1
GH17	Migut.K00004.1
GH17	Migut.K00107.1
GH17	Migut.K00441.1
GH17	Migut.L00064.1
GH17	Migut.L00065.1
GH17	Migut.L00091.1
GH17	Migut.L01420.1
GH17	Migut.L01421.1
GH17	Migut.L01606.1
GH17	Migut.M00904.1
GH17	Migut.M01467.1
GH17	Migut.N00768.1
GH17	Migut.N02346.1
GH17	Migut.N02490.1
GH17	Migut.O00785.1
GH18	Migut.B01811.1
GH18	Migut.H01000.1
GH18	Migut.K00355.1
GH18	Migut.K00356.1
GH18	Migut.N01555.1
GH18	Migut.N01998.1
GH19	Migut.D00010.1
GH19	Migut.G01037.1
GH19	Migut.G01224.1
GH19	Migut.G01226.1
GH19	Migut.G01232.1
GH19	Migut.N03112.1
GH2	Migut.B01033.1
GH2	Migut.B01228.1
GH2	Migut.N02007.1
GH2	Migut.O00505.1
GH20	Migut.B01413.1
GH20	Migut.F00789.1
GH20	Migut.F02077.1
GH20	Migut.N01651.1
GH27	Migut.F00597.1
GH27	Migut.L00222.1
GH27	Migut.O00290.1
GH28	Migut.A00665.1
GH28	Migut.A00753.1
GH28	Migut.B00928.1
GH28	Migut.B00929.1
GH28	Migut.C00588.1
GH28	Migut.C00589.1
GH28	Migut.C01327.1
GH28	Migut.D00122.1
GH28	Migut.D00134.1
GH28	Migut.D01059.1
GH28	Migut.E00174.1
GH28	Migut.E00185.1
GH28	Migut.E01247.1
GH28	Migut.F00291.1
GH28	Migut.F00292.1
GH28	Migut.G00083.1
GH28	Migut.G00126.1
GH28	Migut.G00217.1
GH28	Migut.G00857.1
GH28	Migut.G00858.1
GH28	Migut.G00867.1
GH28	Migut.G00868.1
GH28	Migut.G00869.1
GH28	Migut.G00871.1
GH28	Migut.H00099.1
GH28	Migut.H00101.1
GH28	Migut.H00701.1
GH28	Migut.H01290.1
GH28	Migut.H02106.1
GH28	Migut.I00126.1
GH28	Migut.I00226.1
GH28	Migut.I00630.1
GH28	Migut.I00784.1
GH28	Migut.I00785.1
GH28	Migut.I00786.1
GH28	Migut.I00795.1
GH28	Migut.J00906.1
GH28	Migut.J01796.1
GH28	Migut.K00081.1
GH28	Migut.K00477.1
GH28	Migut.L01459.1
GH28	Migut.L01581.1
GH28	Migut.M00012.1
GH28	Migut.M00013.1
GH28	Migut.M00014.1
GH28	Migut.M00015.1
GH28	Migut.M00016.1
GH28	Migut.M00017.1
GH28	Migut.M00489.1
GH28	Migut.N00961.1
GH28	Migut.N01459.1
GH28	Migut.N01516.1
GH28	Migut.N01604.1
GH28	Migut.N03042.1
GH28	Migut.N03043.1
GH28	Migut.N03044.1
GH28	Migut.N03373.1
GH29	Migut.D02281.1
GH29	Migut.F00410.1
GH3	Migut.B00635.1
GH3	Migut.B00636.1
GH3	Migut.B01121.1
GH3	Migut.C00001.1
GH3	Migut.C00002.1
GH3	Migut.C00003.1
GH3	Migut.C00004.1
GH3	Migut.C00005.1
GH3	Migut.C00006.1
GH3	Migut.C00008.1
GH3	Migut.C00235.1
GH3	Migut.C00237.1
GH3	Migut.C00238.1
GH3	Migut.C00240.1
GH3	Migut.C00241.1
GH3	Migut.C00282.1
GH3	Migut.D00090.1
GH3	Migut.D00862.1
GH3	Migut.D02463.1
GH3	Migut.D02464.1
GH3	Migut.G00095.1
GH3	Migut.H00296.1
GH3	Migut.I00548.1
GH3	Migut.J00757.1
GH3	Migut.J00758.1
GH3	Migut.K01207.1
GH3	Migut.L01862.1
GH3	Migut.L01863.1
GH3	Migut.M00931.1
GH3	Migut.N00824.1
GH3	Migut.N01010.1
GH3	Migut.O00453.1
GH3	Migut.O00460.1
GH3	Migut.O00673.1
GH3	Migut.O00935.1
GH31	Migut.A00539.1
GH31	Migut.E00333.1
GH31	Migut.E01361.1
GH31	Migut.H00818.1
GH31	Migut.J01648.1
GH31	Migut.L00279.1
GH31	Migut.L00577.1
GH31	Migut.L01070.1
GH31	Migut.M01937.1
GH32	Migut.E01049.1
GH32	Migut.E01570.1
GH32	Migut.E01674.1
GH32	Migut.F00467.1
GH32	Migut.J01013.1
GH32	Migut.J01014.1
GH32	Migut.J01015.1
GH32	Migut.L01797.1
GH35	Migut.B00086.1
GH35	Migut.C00775.1
GH35	Migut.C01113.1
GH35	Migut.D00972.1
GH35	Migut.D02204.1
GH35	Migut.D02205.1
GH35	Migut.D02206.1
GH35	Migut.D02207.1
GH35	Migut.F01997.1
GH35	Migut.G00744.1
GH35	Migut.H02501.1
GH35	Migut.I01021.1
GH35	Migut.I01031.1
GH35	Migut.J00486.1
GH35	Migut.J00616.1
GH35	Migut.J00903.1
GH35	Migut.L00030.1
GH35	Migut.L01491.1
GH35	Migut.M01198.1
GH35	Migut.N01264.1
GH35	Migut.N01317.1
GH35	Migut.N02607.1
GH35	Migut.O00283.1
GH35	Migut.O00653.1
GH37	Migut.I01165.1
GH38	Migut.D01188.1
GH38	Migut.F00013.1
GH38	Migut.H00173.1
GH38	Migut.H02173.1
GH43	Migut.B00291.1
GH43	Migut.H00347.1
GH47	Migut.G00418.1
GH47	Migut.I00053.1
GH47	Migut.I01183.1
GH47	Migut.M00912.1
GH5	Migut.A00705.1
GH5	Migut.A00706.1
GH5	Migut.A00707.1
GH5	Migut.A00708.1
GH5	Migut.C01387.1
GH5	Migut.C01388.1
GH5	Migut.H02255.1
GH5	Migut.J00025.1
GH5	Migut.K00627.1
GH5	Migut.K00907.1
GH5	Migut.K00922.1
GH5	Migut.K00923.1
GH5	Migut.M00295.1
GH5	Migut.M01393.1
GH5	Migut.O00463.1
GH51	Migut.J01561.1
GH51	Migut.K00170.1
GH63	Migut.K00711.1
GH77	Migut.K00161.1
GH77	Migut.L00074.1
GH79	Migut.A00019.1
GH79	Migut.C00060.1
GH79	Migut.E00058.1
GH79	Migut.I00338.1
GH79	Migut.J01186.1
GH79	Migut.J01247.1
GH79	Migut.J01248.1
GH79	Migut.K00400.1
GH79	Migut.L01213.1
GH81	Migut.H00539.1
GH85	Migut.F00635.1
GH85	Migut.F01473.1
GH89	Migut.B01276.1
GH89	Migut.D01907.1
GH9	Migut.A00066.1
GH9	Migut.A00660.1
GH9	Migut.A00717.1
GH9	Migut.A01075.1
GH9	Migut.B00179.1
GH9	Migut.B00687.1
GH9	Migut.B00688.1
GH9	Migut.C00809.1
GH9	Migut.C01032.1
GH9	Migut.C01389.1
GH9	Migut.F00670.1
GH9	Migut.F01402.1
GH9	Migut.F01403.1
GH9	Migut.F02075.1
GH9	Migut.H01799.1
GH9	Migut.L00414.1
GH9	Migut.M01726.1
GH9	Migut.N01000.1
GH9	Migut.N01515.1
GH9	Migut.N03152.1
GH9	Migut.O00297.1
GH9	Migut.O00849.1
GH95	Migut.B00398.1
GT1	Migut.A00541.1
GT1	Migut.A00674.1
GT1	Migut.A00694.1
GT1	Migut.A00700.1
GT1	Migut.B00369.1
GT1	Migut.B00372.1
GT1	Migut.B00373.1
GT1	Migut.B00392.1
GT1	Migut.B00593.1
GT1	Migut.B00594.1
GT1	Migut.B00595.1
GT1	Migut.B00596.1
GT1	Migut.B00597.1
GT1	Migut.B00669.1
GT1	Migut.B00972.1
GT1	Migut.B01156.1
GT1	Migut.B01158.1
GT1	Migut.B01568.1
GT1	Migut.B01787.1
GT1	Migut.B01845.1
GT1	Migut.C00347.1
GT1	Migut.C00988.1
GT1	Migut.D00517.1
GT1	Migut.D01686.1
GT1	Migut.D02489.1
GT1	Migut.D02490.1
GT1	Migut.E00257.1
GT1	Migut.E01173.1
GT1	Migut.E01338.1
GT1	Migut.F00273.1
GT1	Migut.F00274.1
GT1	Migut.F00713.1
GT1	Migut.F00719.1
GT1	Migut.F00727.1
GT1	Migut.F00728.1
GT1	Migut.F00729.1
GT1	Migut.F00894.1
GT1	Migut.F01068.1
GT1	Migut.F01069.1
GT1	Migut.F01071.1
GT1	Migut.F01592.1
GT1	Migut.F01669.1
GT1	Migut.G00200.1
GT1	Migut.G00201.1
GT1	Migut.G00202.1
GT1	Migut.G00802.1
GT1	Migut.G00803.1
GT1	Migut.G00804.1
GT1	Migut.G00805.1
GT1	Migut.G00836.1
GT1	Migut.G00840.1
GT1	Migut.G00842.1
GT1	Migut.G00850.1
GT1	Migut.G01085.1
GT1	Migut.G01283.1
GT1	Migut.G01350.1
GT1	Migut.H00135.1
GT1	Migut.H00633.1
GT1	Migut.H00634.1
GT1	Migut.H00659.1
GT1	Migut.H00660.1
GT1	Migut.H00709.1
GT1	Migut.H01261.1
GT1	Migut.H01461.1
GT1	Migut.H02283.1
GT1	Migut.H02284.1
GT1	Migut.I00026.1
GT1	Migut.I00028.1
GT1	Migut.I00417.1
GT1	Migut.J00464.1
GT1	Migut.J00465.1
GT1	Migut.J00466.1
GT1	Migut.J00503.1
GT1	Migut.J00504.1
GT1	Migut.J00505.1
GT1	Migut.J00506.1
GT1	Migut.J00507.1
GT1	Migut.J00508.1
GT1	Migut.J00509.1
GT1	Migut.J00512.1
GT1	Migut.J00513.1
GT1	Migut.J00514.1
GT1	Migut.J00515.1
GT1	Migut.J01320.1
GT1	Migut.J01469.1
GT1	Migut.J01722.1
GT1	Migut.J01723.1
GT1	Migut.J01724.1
GT1	Migut.J01733.1
GT1	Migut.J01734.1
GT1	Migut.J01736.1
GT1	Migut.J01737.1
GT1	Migut.J01738.1
GT1	Migut.J01793.1
GT1	Migut.K00096.1
GT1	Migut.K00097.1
GT1	Migut.K00099.1
GT1	Migut.K00100.1
GT1	Migut.K00203.1
GT1	Migut.K00257.1
GT1	Migut.K01284.1
GT1	Migut.L00300.1
GT1	Migut.L01449.1
GT1	Migut.L01696.1
GT1	Migut.L01725.1
GT1	Migut.L01726.1
GT1	Migut.L01727.1
GT1	Migut.L01728.1
GT1	Migut.M00100.1
GT1	Migut.M00122.1
GT1	Migut.M00124.1
GT1	Migut.M00125.1
GT1	Migut.M00126.1
GT1	Migut.M00381.1
GT1	Migut.M00773.1
GT1	Migut.M01762.1
GT1	Migut.M01763.1
GT1	Migut.N00116.1
GT1	Migut.N00117.1
GT1	Migut.N00118.1
GT1	Migut.N00429.1
GT1	Migut.N00439.1
GT1	Migut.N00513.1
GT1	Migut.N00902.1
GT1	Migut.N01076.1
GT1	Migut.N01078.1
GT1	Migut.N01175.1
GT1	Migut.N01561.1
GT1	Migut.N02257.1
GT1	Migut.N03032.1
GT1	Migut.N03036.1
GT1	Migut.N03039.1
GT1	Migut.N03050.1
GT1	Migut.N03210.1
GT1	Migut.N03211.1
GT1	Migut.O00676.1
GT10	Migut.B00352.1
GT10	Migut.C01280.1
GT10	Migut.N03360.1
GT13	Migut.B00006.1
GT14	Migut.E00411.1
GT14	Migut.H00883.1
GT14	Migut.H01942.1
GT14	Migut.J00339.1
GT14	Migut.J01606.1
GT14	Migut.K01345.1
GT14	Migut.M00299.1
GT14	Migut.M00805.1
GT14	Migut.N00328.1
GT16	Migut.J01779.1
GT16	Migut.K00073.1
GT17	Migut.E00207.1
GT17	Migut.H00067.1
GT17	Migut.K00433.1
GT17	Migut.K00606.1
GT17	Migut.K01410.1
GT19	Migut.F00824.1
GT2	Migut.A00427.1
GT2	Migut.C00386.1
GT2	Migut.C00443.1
GT2	Migut.D02330.1
GT2	Migut.D02331.1
GT2	Migut.D02479.1
GT2	Migut.F01510.1
GT2	Migut.H00151.1
GT2	Migut.J00497.1
GT2	Migut.J00655.1
GT2	Migut.L01705.1
GT2	Migut.N02800.1
GT20	Migut.E00153.1
GT20	Migut.E00494.1
GT20	Migut.E00783.1
GT20	Migut.H02026.1
GT20	Migut.H02136.1
GT20	Migut.J01432.1
GT20	Migut.K00268.1
GT20	Migut.L01427.1
GT20	Migut.M00239.1
GT20	Migut.M00691.1
GT20	Migut.M00981.1
GT21	Migut.J01101.1
GT21	Migut.K00540.1
GT22	Migut.B01508.1
GT22	Migut.H01992.1
GT22	Migut.K00275.1
GT24	Migut.B00820.1
GT28	Migut.A00385.1
GT28	Migut.I00419.1
GT28	Migut.K00409.1
GT29	Migut.D01226.1
GT29	Migut.D02354.1
GT29	Migut.F00014.1
GT30	Migut.J00495.1
GT31	Migut.A00021.1
GT31	Migut.A01070.1
GT31	Migut.C01199.1
GT31	Migut.C01407.1
GT31	Migut.D01886.1
GT31	Migut.E01227.1
GT31	Migut.E01811.1
GT31	Migut.F00252.1
GT31	Migut.H01987.1
GT31	Migut.I00108.1
GT31	Migut.J01449.1
GT31	Migut.K00748.1
GT31	Migut.L00557.1
GT31	Migut.L01283.1
GT31	Migut.L01284.1
GT31	Migut.L01364.1
GT31	Migut.M00439.1
GT31	Migut.M01750.1
GT31	Migut.M01865.1
GT31	Migut.N00018.1
GT31	Migut.N03324.1
GT33	Migut.M00660.1
GT34	Migut.D01760.1
GT34	Migut.G00163.1
GT34	Migut.H00337.1
GT34	Migut.I00212.1
GT34	Migut.L00420.1
GT34	Migut.L01244.1
GT34	Migut.N00089.1
GT35	Migut.H00646.1
GT35	Migut.L01207.1
GT35	Migut.M01109.1
GT35	Migut.N00814.1
GT37	Migut.I00203.1
GT4	Migut.C01396.1
GT4	Migut.D00135.1
GT4	Migut.D02053.1
GT4	Migut.E01808.1
GT4	Migut.G00726.1
GT4	Migut.H02002.1
GT4	Migut.J00201.1
GT4	Migut.J00882.1
GT4	Migut.J01204.1
GT4	Migut.J01586.1
GT4	Migut.K00749.1
GT4	Migut.L01997.1
GT41	Migut.G00821.1
GT41	Migut.G01152.1
GT41	Migut.J01002.1
GT43	Migut.A00222.1
GT43	Migut.C00410.1
GT43	Migut.C00421.1
GT43	Migut.H00405.1
GT43	Migut.J00420.1
GT43	Migut.L00178.1
GT43	Migut.L01662.1
GT47	Migut.A00025.1
GT47	Migut.A00026.1
GT47	Migut.A00208.1
GT47	Migut.A00209.1
GT47	Migut.A00809.1
GT47	Migut.A01128.1
GT47	Migut.B00542.1
GT47	Migut.C01051.1
GT47	Migut.C01205.1
GT47	Migut.D00481.1
GT47	Migut.D01175.1
GT47	Migut.D01704.1
GT47	Migut.D01818.1
GT47	Migut.D02084.1
GT47	Migut.D02123.1
GT47	Migut.D02286.1
GT47	Migut.E00839.1
GT47	Migut.E01522.1
GT47	Migut.E01655.1
GT47	Migut.F00093.1
GT47	Migut.F00413.1
GT47	Migut.H00382.1
GT47	Migut.H02279.1
GT47	Migut.I00177.1
GT47	Migut.I00666.1
GT47	Migut.J00477.1
GT47	Migut.J00488.1
GT47	Migut.J00489.1
GT47	Migut.J00753.1
GT47	Migut.J00754.1
GT47	Migut.J01115.1
GT47	Migut.J01537.1
GT47	Migut.K00215.1
GT47	Migut.K00518.1
GT47	Migut.K00717.1
GT47	Migut.K01051.1
GT47	Migut.L00010.1
GT47	Migut.L00186.1
GT47	Migut.L01737.1
GT47	Migut.M00061.1
GT47	Migut.M00078.1
GT47	Migut.N01340.1
GT47	Migut.N02563.1
GT48	Migut.B01398.1
GT48	Migut.D00541.1
GT48	Migut.H00724.1
GT48	Migut.H01180.1
GT48	Migut.I00262.1
GT48	Migut.L00886.1
GT48	Migut.M00579.1
GT48	Migut.M00623.1
GT48	Migut.M01143.1
GT48	Migut.N02280.1
GT48	Migut.N02281.1
GT5	Migut.F00206.1
GT5	Migut.H00304.1
GT5	Migut.H00928.1
GT5	Migut.H02246.1
GT5	Migut.J00854.1
GT5	Migut.M00941.1
GT50	Migut.H02295.1
GT50	Migut.H02297.1
GT50	Migut.H02299.1
GT51	Migut.C01156.1
GT57	Migut.H00210.1
GT57	Migut.N01719.1
GT58	Migut.D00196.1
GT59	Migut.J00332.1
GT61	Migut.D01436.1
GT61	Migut.D01438.1
GT61	Migut.D01439.1
GT61	Migut.D01468.1
GT61	Migut.I00410.1
GT61	Migut.I00415.1
GT61	Migut.I00416.1
GT61	Migut.I00418.1
GT61	Migut.J01741.1
GT61	Migut.M01728.1
GT61	Migut.M01729.1
GT61	Migut.M01730.1
GT64	Migut.A00450.1
GT64	Migut.F00407.1
GT64	Migut.F00926.1
GT64	Migut.F01417.1
GT64	Migut.F01667.1
GT65	Migut.H02421.1
GT65	Migut.K01171.1
GT66	Migut.D02065.1
GT66	Migut.K00526.1
GT68	Migut.I01142.1
GT75	Migut.D01623.1
GT75	Migut.E00041.1
GT75	Migut.F01823.1
GT75	Migut.H00594.1
GT75	Migut.I00552.1
GT76	Migut.I00336.1
GT77	Migut.A00512.1
GT77	Migut.A00513.1
GT77	Migut.A00514.1
GT77	Migut.A00516.1
GT77	Migut.A00523.1
GT77	Migut.B00259.1
GT77	Migut.C00701.1
GT77	Migut.E01398.1
GT77	Migut.E01399.1
GT77	Migut.J00167.1
GT77	Migut.K00600.1
GT77	Migut.N00504.1
GT77	Migut.N01577.1
GT77	Migut.N01725.1
GT8	Migut.A00946.1
GT8	Migut.B00008.1
GT8	Migut.B00857.1
GT8	Migut.B00922.1
GT8	Migut.B00924.1
GT8	Migut.B00925.1
GT8	Migut.C00584.1
GT8	Migut.C00760.1
GT8	Migut.D00048.1
GT8	Migut.D00113.1
GT8	Migut.D00379.1
GT8	Migut.D01619.1
GT8	Migut.E00132.1
GT8	Migut.E00169.1
GT8	Migut.F00805.1
GT8	Migut.G00242.1
GT8	Migut.H00178.1
GT8	Migut.H00522.1
GT8	Migut.H00647.1
GT8	Migut.H00742.1
GT8	Migut.H01637.1
GT8	Migut.H01860.1
GT8	Migut.I00313.1
GT8	Migut.J00004.1
GT8	Migut.J01680.1
GT8	Migut.K00875.1
GT8	Migut.K01289.1
GT8	Migut.L00898.1
GT8	Migut.L01096.1
GT8	Migut.L01380.1
GT8	Migut.L01457.1
GT8	Migut.L01838.1
GT8	Migut.M00301.1
GT8	Migut.M01474.1
GT8	Migut.M01813.1
GT8	Migut.N00634.1
GT8	Migut.N00953.1
GT8	Migut.N02140.1
GT8	Migut.N02173.1
GT8	Migut.N03074.1
GT8	Migut.O00854.1
GT8	Migut.O00965.1
GT90	Migut.B01728.1
GT90	Migut.B01729.1
GT90	Migut.F01116.1
GT92	Migut.C00337.1
GT92	Migut.M02034.1
GT95	Migut.A00010.1
GT95	Migut.D00659.1
GT95	Migut.E01821.1
GT95	Migut.N01850.1
GT96	Migut.G00516.1
PL1	Migut.D00515.1
PL1	Migut.D01853.1
PL1	Migut.E00111.1
PL1	Migut.F01700.1
PL1	Migut.F01944.1
PL1	Migut.G00620.1
PL1	Migut.H00891.1
PL1	Migut.H01580.1
PL1	Migut.H01582.1
PL1	Migut.I01004.1
PL1	Migut.J00384.1
PL1	Migut.J00448.1
PL1	Migut.K00639.1
PL1	Migut.K01423.1
PL1	Migut.L01335.1
PL1	Migut.L01633.1
PL1	Migut.L01717.1
PL1	Migut.M01345.1
PL1	Migut.N00338.1
PL1	Migut.N02255.1
PL1	Migut.N03212.1
PL1	Migut.O00218.1
PL4	Migut.C00073.1
PL4	Migut.H01575.1
PL4	Migut.H02267.1
PL4	Migut.H02269.1
PL4	Migut.H02271.1
PL4	Migut.H02272.1
PL4	Migut.H02273.1
PL4	Migut.H02274.1
PL4	Migut.K00893.1
PL4	Migut.N02843.1
PL4	Migut.O00658.1

## Sheet: Muac
List of predicted CAZyme genes in Musa acuminata
CAZyme family	Transcript_id
AA1	MA00G14000
AA1	MA00G18010
AA1	MA01G20990
AA1	MA02G16750
AA1	MA03G10130
AA1	MA03G15640
AA1	MA03G17630
AA1	MA04G04950
AA1	MA04G28570
AA1	MA04G30430
AA1	MA05G07730
AA1	MA05G11880
AA1	MA05G15580
AA1	MA05G20450
AA1	MA05G27240
AA1	MA05G28520
AA1	MA06G05120
AA1	MA06G34450
AA1	MA06G34730
AA1	MA06G34740
AA1	MA06G35550
AA1	MA06G36610
AA1	MA06G37790
AA1	MA07G00290
AA1	MA07G09350
AA1	MA08G09730
AA1	MA08G16380
AA1	MA09G03460
AA1	MA09G17310
AA1	MA09G25590
AA1	MA10G05100
AA1	MA10G29210
AA1	MA11G03380
AA1	MA11G03880
AA1	MA11G15890
AA1	MA11G24910
AA1	MA11G25760
AA2	MA00G02980
AA2	MA00G03000
AA2	MA00G04180
AA2	MA00G08380
AA2	MA00G17460
AA2	MA00G18860
AA2	MA00G28100
AA2	MA00G30470
AA2	MA01G08820
AA2	MA01G08830
AA2	MA01G22890
AA2	MA01G26370
AA2	MA01G28460
AA2	MA02G02480
AA2	MA02G03070
AA2	MA02G03080
AA2	MA02G04930
AA2	MA02G15810
AA2	MA02G19490
AA2	MA02G21030
AA2	MA02G22280
AA2	MA03G02990
AA2	MA03G03620
AA2	MA03G03630
AA2	MA03G03650
AA2	MA03G04850
AA2	MA03G06360
AA2	MA03G10520
AA2	MA03G14070
AA2	MA03G16900
AA2	MA03G21320
AA2	MA04G02060
AA2	MA04G04220
AA2	MA04G05380
AA2	MA04G06560
AA2	MA04G13750
AA2	MA04G16520
AA2	MA04G24620
AA2	MA04G28660
AA2	MA05G07470
AA2	MA05G16240
AA2	MA05G16290
AA2	MA05G19420
AA2	MA05G20890
AA2	MA05G25660
AA2	MA05G30430
AA2	MA06G00530
AA2	MA06G05710
AA2	MA06G08950
AA2	MA06G11690
AA2	MA06G11700
AA2	MA06G14880
AA2	MA06G14920
AA2	MA06G14940
AA2	MA06G18920
AA2	MA06G22160
AA2	MA06G22170
AA2	MA06G22620
AA2	MA06G22630
AA2	MA06G26050
AA2	MA06G31280
AA2	MA06G33970
AA2	MA07G02770
AA2	MA07G04800
AA2	MA07G05940
AA2	MA07G05950
AA2	MA07G09620
AA2	MA07G09630
AA2	MA07G09640
AA2	MA07G11620
AA2	MA07G15890
AA2	MA07G18220
AA2	MA07G22740
AA2	MA07G22750
AA2	MA07G24280
AA2	MA08G11240
AA2	MA08G12780
AA2	MA08G12790
AA2	MA08G12800
AA2	MA08G26540
AA2	MA08G26770
AA2	MA08G32980
AA2	MA09G04900
AA2	MA09G12170
AA2	MA09G12200
AA2	MA09G14960
AA2	MA09G18690
AA2	MA09G24420
AA2	MA09G28920
AA2	MA09G29440
AA2	MA09G30410
AA2	MA09G31040
AA2	MA09G31790
AA2	MA10G00290
AA2	MA10G01850
AA2	MA10G06100
AA2	MA10G11660
AA2	MA10G14550
AA2	MA10G16260
AA2	MA10G16420
AA2	MA10G26410
AA2	MA10G27560
AA2	MA10G28490
AA2	MA10G28500
AA2	MA10G28520
AA2	MA11G02770
AA2	MA11G02780
AA2	MA11G04920
AA2	MA11G10440
AA2	MA11G10450
AA2	MA11G12990
AA2	MA11G24340
AA2	MA11G26340
AA3	MA02G08610
AA3	MA03G00830
AA3	MA03G33160
AA3	MA04G12870
AA3	MA04G27990
AA3	MA05G03440
AA3	MA08G00040
AA3	MA11G23380
AA3	MA11G24230
AA4	MA09G10660
AA4	MA09G26520
AA6	MA01G14740
AA6	MA02G08980
AA6	MA04G07730
AA6	MA05G27110
AA6	MA06G19660
AA6	MA07G00140
AA6	MA08G04720
AA6	MA10G10250
AA7	MA01G02010
AA7	MA03G24070
AA7	MA04G31960
AA7	MA05G19790
AA7	MA11G07940
CBM22,GH10	MA01G25540
CBM22,GH10	MA06G30980
CBM22,GH10	MA09G10000
CBM43	MA00G10280
CBM43	MA01G04590
CBM43	MA02G02050
CBM43	MA03G16360
CBM43	MA03G30320
CBM43	MA03G32000
CBM43	MA04G08070
CBM43	MA04G11190
CBM43	MA04G15440
CBM43	MA04G24090
CBM43	MA04G33750
CBM43	MA05G09110
CBM43	MA05G10120
CBM43	MA05G25360
CBM43	MA06G00220
CBM43	MA06G13950
CBM43	MA06G27870
CBM43	MA06G28260
CBM43	MA07G08150
CBM43	MA07G26100
CBM43	MA08G28880
CBM43	MA08G34340
CBM43	MA09G07300
CBM43	MA09G07330
CBM43	MA09G09400
CBM43	MA10G11590
CBM43	MA10G15620
CBM43	MA10G22100
CBM43	MA11G06920
CBM43	MA11G14490
CBM43,GH17	MA02G14170
CBM43,GH17	MA02G18180
CBM43,GH17	MA02G22170
CBM43,GH17	MA03G14630
CBM43,GH17	MA03G28480
CBM43,GH17	MA04G02740
CBM43,GH17	MA04G28580
CBM43,GH17	MA04G34380
CBM43,GH17	MA06G05160
CBM43,GH17	MA06G30460
CBM43,GH17	MA06G32490
CBM43,GH17	MA07G08340
CBM43,GH17	MA08G15840
CBM43,GH17	MA08G23160
CBM43,GH17	MA09G16530
CBM43,GH17	MA09G23720
CBM43,GH17	MA10G00900
CBM43,GH17	MA11G09690
CBM43,GH17	MA11G15750
CBM43,GH17	MA11G25110
CBM49,GH9	MA02G03830
CBM49,GH9	MA04G08740
CBM53,GT5	MA05G00700
CBM53,GT5	MA11G19130
CBM57	MA01G05160
CBM57	MA02G17670
CBM57	MA02G17690
CBM57	MA06G26620
CBM57	MA07G01150
CBM57	MA10G08400
CE10	MA01G05590
CE10	MA01G05720
CE10	MA02G01940
CE10	MA02G05730
CE10	MA03G01250
CE10	MA03G25590
CE10	MA04G05110
CE10	MA04G16680
CE10	MA05G11280
CE10	MA05G25080
CE10	MA05G28120
CE10	MA05G28140
CE10	MA06G04480
CE10	MA06G16500
CE10	MA06G17460
CE10	MA06G23650
CE10	MA06G29770
CE10	MA06G33350
CE10	MA07G13300
CE10	MA07G16890
CE10	MA07G19410
CE10	MA07G23640
CE10	MA08G06090
CE10	MA08G06100
CE10	MA08G23980
CE10	MA08G32810
CE10	MA09G08430
CE10	MA09G24800
CE10	MA09G24810
CE10	MA10G11550
CE10	MA10G12850
CE10	MA11G06270
CE11	MA06G06070
CE13	MA00G24600
CE13	MA02G18860
CE13	MA04G18970
CE13	MA04G22380
CE13	MA05G07290
CE13	MA05G18930
CE13	MA06G21160
CE13	MA06G21170
CE13	MA07G07420
CE13	MA07G07430
CE13	MA07G07450
CE13	MA08G14980
CE13	MA11G04020
CE16	MA01G08770
CE16	MA01G08780
CE16	MA02G11280
CE16	MA04G09710
CE16	MA05G01460
CE16	MA06G02660
CE16	MA07G12850
CE6	MA07G16900
CE6	MA09G01040
CE8	MA00G27180
CE8	MA00G27380
CE8	MA01G01550
CE8	MA01G01790
CE8	MA01G14230
CE8	MA01G21220
CE8	MA02G00350
CE8	MA02G04100
CE8	MA02G19090
CE8	MA02G20320
CE8	MA03G05830
CE8	MA03G05840
CE8	MA03G05850
CE8	MA03G05860
CE8	MA03G19610
CE8	MA04G24740
CE8	MA04G27660
CE8	MA04G34540
CE8	MA05G01320
CE8	MA05G08150
CE8	MA05G13900
CE8	MA05G21860
CE8	MA05G22630
CE8	MA05G24670
CE8	MA06G11100
CE8	MA06G14250
CE8	MA06G20770
CE8	MA06G27090
CE8	MA06G27930
CE8	MA06G30000
CE8	MA06G36470
CE8	MA07G11780
CE8	MA07G12790
CE8	MA07G16030
CE8	MA07G27400
CE8	MA08G10670
CE8	MA08G11000
CE8	MA08G11010
CE8	MA08G11020
CE8	MA08G11040
CE8	MA08G23050
CE8	MA08G24380
CE8	MA08G24390
CE8	MA08G24400
CE8	MA08G30690
CE8	MA08G35360
CE8	MA09G14540
CE8	MA09G14550
CE8	MA09G14570
CE8	MA09G28190
CE8	MA10G04590
CE8	MA10G15400
CE8	MA11G05100
CE8	MA11G05500
CE8	MA11G05510
CE8	MA11G13530
CE8	MA11G16290
CE8	MA11G16560
CE8	MA11G21170
CE8	MA11G21220
CE8	MA11G26200
Cellulose_synt	MA00G05090
Cellulose_synt	MA00G08100
Cellulose_synt	MA00G09820
Cellulose_synt	MA00G24840
Cellulose_synt	MA01G23780
Cellulose_synt	MA01G23790
Cellulose_synt	MA01G24910
Cellulose_synt	MA02G05710
Cellulose_synt	MA02G15620
Cellulose_synt	MA02G15630
Cellulose_synt	MA02G20220
Cellulose_synt	MA03G24810
Cellulose_synt	MA04G04640
Cellulose_synt	MA04G13520
Cellulose_synt	MA04G19530
Cellulose_synt	MA04G27250
Cellulose_synt	MA04G27280
Cellulose_synt	MA05G06230
Cellulose_synt	MA05G16200
Cellulose_synt	MA06G32650
Cellulose_synt	MA07G02170
Cellulose_synt	MA07G19860
Cellulose_synt	MA08G05480
Cellulose_synt	MA08G08240
Cellulose_synt	MA08G33590
Cellulose_synt	MA09G05730
Cellulose_synt	MA09G08930
Cellulose_synt	MA09G12520
Cellulose_synt	MA09G19280
Cellulose_synt	MA09G28750
Cellulose_synt	MA10G26800
Cellulose_synt	MA10G26810
Cellulose_synt	MA11G10400
Cellulose_synt	MA11G24100
GH1	MA01G19170
GH1	MA01G27320
GH1	MA03G21530
GH1	MA03G22250
GH1	MA03G30310
GH1	MA04G01490
GH1	MA04G29690
GH1	MA05G22000
GH1	MA06G12690
GH1	MA06G28200
GH1	MA06G28210
GH1	MA07G20990
GH1	MA08G19580
GH1	MA08G25000
GH1	MA08G33960
GH1	MA09G07310
GH1	MA09G07990
GH1	MA09G12700
GH1	MA09G16800
GH1	MA09G16850
GH1	MA10G10980
GH1	MA10G10990
GH1	MA11G05670
GH1	MA11G05680
GH1	MA11G06700
GH1	MA11G06860
GH10	MA01G12980
GH10	MA01G12990
GH10	MA01G13000
GH10	MA05G11710
GH100	MA02G01830
GH100	MA03G19460
GH100	MA03G19600
GH100	MA05G17550
GH100	MA05G26680
GH100	MA06G17750
GH100	MA06G26190
GH100	MA07G23770
GH100	MA08G06510
GH100	MA08G22820
GH100	MA09G08820
GH100	MA11G17040
GH116	MA04G27220
GH116	MA04G31080
GH116	MA06G19010
GH116	MA06G29700
GH116	MA09G08390
GH13	MA01G02220
GH13	MA01G02240
GH13	MA01G02260
GH13	MA05G08340
GH13	MA05G08550
GH13	MA05G10790
GH13	MA06G07700
GH13	MA06G13830
GH13	MA07G19370
GH13	MA08G04250
GH13	MA09G14330
GH13	MA09G15360
GH13	MA10G30900
GH14	MA00G30140
GH14	MA01G18150
GH14	MA02G04690
GH14	MA02G14350
GH14	MA03G09000
GH14	MA03G28020
GH14	MA04G18370
GH14	MA05G08250
GH14	MA05G10340
GH14	MA06G05990
GH14	MA07G11370
GH14	MA08G15400
GH14	MA10G09480
GH16	MA01G24930
GH16	MA03G03430
GH16	MA03G10650
GH16	MA07G02690
GH16	MA07G11210
GH16	MA07G12750
GH16	MA08G20260
GH16	MA08G23520
GH16	MA08G31600
GH16	MA09G11410
GH16	MA10G23950
GH17	MA00G00850
GH17	MA00G04100
GH17	MA00G10890
GH17	MA02G13010
GH17	MA02G15290
GH17	MA03G05430
GH17	MA03G08140
GH17	MA03G26250
GH17	MA03G27180
GH17	MA03G31300
GH17	MA04G04880
GH17	MA04G09910
GH17	MA04G26420
GH17	MA05G06150
GH17	MA05G08310
GH17	MA05G11660
GH17	MA05G24590
GH17	MA05G25550
GH17	MA07G06300
GH17	MA07G06520
GH17	MA07G13460
GH17	MA07G27450
GH17	MA08G04710
GH17	MA08G09120
GH17	MA08G22630
GH17	MA08G23020
GH17	MA08G23030
GH17	MA08G23040
GH17	MA08G25260
GH17	MA09G00850
GH17	MA09G26430
GH17	MA10G01260
GH17	MA10G13350
GH17	MA10G15230
GH17	MA10G22210
GH17	MA11G01020
GH17	MA11G10520
GH17	MA11G27020
GH18	MA03G25760
GH18	MA06G12260
GH18	MA06G31090
GH18	MA08G16950
GH18	MA08G33740
GH19	MA00G12450
GH19	MA01G07600
GH19	MA03G06420
GH19	MA03G15000
GH19	MA03G15010
GH19	MA03G27570
GH19	MA03G27580
GH19	MA03G27590
GH19	MA05G17670
GH19	MA05G19580
GH19	MA06G21960
GH19	MA06G37320
GH19	MA07G21260
GH19	MA08G24120
GH19	MA08G24920
GH19	MA09G02450
GH19	MA09G17210
GH2	MA03G08250
GH2	MA11G20830
GH20	MA00G30500
GH20	MA02G07970
GH20	MA05G29100
GH20	MA11G11490
GH27	MA02G10820
GH27	MA04G30810
GH27	MA06G16210
GH27	MA08G14200
GH28	MA00G22170
GH28	MA00G22190
GH28	MA00G22970
GH28	MA00G30020
GH28	MA01G13200
GH28	MA01G17200
GH28	MA01G17210
GH28	MA01G20490
GH28	MA01G23800
GH28	MA01G25680
GH28	MA01G28370
GH28	MA02G00390
GH28	MA02G08210
GH28	MA02G14620
GH28	MA03G08510
GH28	MA03G10450
GH28	MA03G11300
GH28	MA03G13970
GH28	MA04G03050
GH28	MA04G05720
GH28	MA04G06510
GH28	MA04G08690
GH28	MA04G13640
GH28	MA04G16160
GH28	MA04G19790
GH28	MA04G22730
GH28	MA04G25190
GH28	MA05G00100
GH28	MA05G04360
GH28	MA05G09290
GH28	MA05G22670
GH28	MA06G14600
GH28	MA06G18740
GH28	MA06G22720
GH28	MA07G01940
GH28	MA07G17370
GH28	MA08G06370
GH28	MA08G06420
GH28	MA08G08890
GH28	MA08G20420
GH28	MA08G22830
GH28	MA08G24240
GH28	MA09G02570
GH28	MA09G17050
GH28	MA09G18640
GH28	MA09G22870
GH28	MA09G28350
GH28	MA10G09090
GH28	MA10G09100
GH28	MA10G22330
GH28	MA11G02900
GH28	MA11G02920
GH28	MA11G02950
GH28	MA11G04940
GH28	MA11G09480
GH28	MA11G11470
GH28	MA11G14380
GH28	MA11G14650
GH28	MA11G17320
GH28	MA11G18580
GH29	MA00G05660
GH29	MA11G22700
GH3	MA00G15510
GH3	MA01G00180
GH3	MA03G04420
GH3	MA03G04430
GH3	MA03G04440
GH3	MA03G04450
GH3	MA03G31650
GH3	MA04G07670
GH3	MA04G07690
GH3	MA04G15220
GH3	MA05G09000
GH3	MA05G12430
GH3	MA05G23980
GH3	MA06G02850
GH3	MA06G15420
GH3	MA06G36290
GH3	MA08G04760
GH3	MA08G04770
GH3	MA09G10670
GH3	MA09G25480
GH3	MA09G26500
GH3	MA11G14420
GH3	MA11G14480
GH31	MA01G21750
GH31	MA01G23710
GH31	MA03G23950
GH31	MA09G17770
GH31	MA11G06460
GH31	MA11G26530
GH32	MA00G25860
GH32	MA01G11830
GH32	MA04G30790
GH32	MA05G20440
GH32	MA06G13460
GH32	MA06G13470
GH32	MA11G22490
GH33	MA00G17600
GH33	MA07G23320
GH35	MA00G12950
GH35	MA01G15390
GH35	MA01G27550
GH35	MA02G17150
GH35	MA02G21790
GH35	MA02G22370
GH35	MA04G05260
GH35	MA04G06760
GH35	MA04G06770
GH35	MA04G14040
GH35	MA04G21440
GH35	MA04G22690
GH35	MA04G26720
GH35	MA04G26770
GH35	MA05G09900
GH35	MA05G12150
GH35	MA05G12170
GH35	MA06G00880
GH35	MA06G19260
GH35	MA06G36780
GH35	MA07G09170
GH35	MA07G09180
GH35	MA07G09190
GH35	MA07G09200
GH35	MA09G22150
GH35	MA11G27160
GH37	MA04G25550
GH38	MA00G14800
GH38	MA07G02300
GH38	MA08G00530
GH38	MA09G01050
GH43	MA01G23340
GH47	MA02G04600
GH47	MA04G13120
GH47	MA04G21650
GH47	MA06G14780
GH47	MA10G01980
GH47	MA10G14640
GH5	MA00G17700
GH5	MA01G05150
GH5	MA02G06150
GH5	MA02G15130
GH5	MA02G15150
GH5	MA03G09910
GH5	MA03G12480
GH5	MA04G03030
GH5	MA04G08040
GH5	MA05G09580
GH5	MA05G22890
GH5	MA06G13020
GH5	MA06G27910
GH5	MA06G31370
GH5	MA07G19530
GH5	MA07G22540
GH5	MA08G20550
GH5	MA09G07090
GH5	MA09G08410
GH5	MA10G14420
GH5	MA10G17130
GH51	MA05G28300
GH51	MA08G24570
GH63	MA06G12580
GH77	MA02G22620
GH77	MA03G08920
GH79	MA03G20460
GH79	MA03G31070
GH79	MA04G00610
GH79	MA04G33580
GH79	MA05G01690
GH79	MA07G18290
GH81	MA03G06290
GH85	MA06G33650
GH85	MA06G33660
GH89	MA03G08670
GH89	MA03G08680
GH9	MA00G09710
GH9	MA01G08040
GH9	MA01G08460
GH9	MA02G03450
GH9	MA02G05460
GH9	MA02G05800
GH9	MA03G28940
GH9	MA04G00750
GH9	MA04G13420
GH9	MA04G20470
GH9	MA05G06140
GH9	MA05G07710
GH9	MA05G10140
GH9	MA06G07600
GH9	MA06G08310
GH9	MA06G16010
GH9	MA06G23390
GH9	MA06G29970
GH9	MA06G33210
GH9	MA07G02230
GH9	MA08G12590
GH9	MA08G23180
GH9	MA08G25950
GH9	MA09G17350
GH9	MA09G21430
GH9	MA11G03720
GH9	MA11G03740
GH9	MA11G03750
GH9	MA11G03760
GH9	MA11G05520
GH95	MA10G11790
GH95	MA10G11800
GT1	MA00G18260
GT1	MA00G18610
GT1	MA00G28790
GT1	MA01G01440
GT1	MA01G01450
GT1	MA01G03200
GT1	MA01G03490
GT1	MA01G05240
GT1	MA01G05250
GT1	MA01G10060
GT1	MA01G14110
GT1	MA02G05400
GT1	MA02G06460
GT1	MA02G14990
GT1	MA03G05080
GT1	MA03G10820
GT1	MA03G14440
GT1	MA03G15560
GT1	MA03G16350
GT1	MA03G31340
GT1	MA04G10700
GT1	MA04G10710
GT1	MA04G18310
GT1	MA04G31130
GT1	MA04G33730
GT1	MA04G34300
GT1	MA05G13490
GT1	MA05G13510
GT1	MA05G13670
GT1	MA05G20200
GT1	MA06G03610
GT1	MA06G05500
GT1	MA06G05510
GT1	MA06G05520
GT1	MA06G14590
GT1	MA06G27760
GT1	MA06G28010
GT1	MA06G28020
GT1	MA07G03230
GT1	MA07G25360
GT1	MA07G26240
GT1	MA07G26290
GT1	MA08G14670
GT1	MA09G04160
GT1	MA09G11740
GT1	MA09G15070
GT1	MA10G01080
GT1	MA10G06470
GT1	MA10G20870
GT1	MA10G21300
GT1	MA10G24150
GT1	MA10G27980
GT1	MA10G28940
GT1	MA10G29040
GT1	MA11G02360
GT1	MA11G02370
GT1	MA11G09090
GT1	MA11G17480
GT1	MA11G24210
GT10	MA02G00800
GT10	MA03G07070
GT10	MA05G17560
GT10	MA06G24930
GT10	MA06G26200
GT10	MA06G26210
GT10	MA10G19820
GT13	MA10G07390
GT14	MA01G01180
GT14	MA02G07260
GT14	MA02G09630
GT14	MA03G22170
GT14	MA05G25330
GT14	MA06G05300
GT14	MA07G10350
GT14	MA07G17510
GT14	MA07G20090
GT14	MA08G07740
GT14	MA08G27390
GT14	MA09G05980
GT14	MA10G02530
GT14	MA10G20470
GT14	MA10G27630
GT14	MA10G31700
GT16	MA02G13970
GT16	MA04G33920
GT17	MA04G32650
GT17	MA06G12430
GT17	MA06G28770
GT17	MA07G01020
GT17	MA08G29290
GT17	MA09G07690
GT17	MA10G17190
GT17	MA11G19760
GT19	MA09G16540
GT19	MA09G16550
GT2	MA00G04420
GT2	MA01G02730
GT2	MA02G20780
GT2	MA03G01850
GT2	MA03G28740
GT2	MA04G02140
GT2	MA04G06020
GT2	MA04G23770
GT2	MA04G33220
GT2	MA05G01960
GT2	MA05G11430
GT2	MA05G16410
GT2	MA06G01880
GT2	MA06G02650
GT2	MA06G07710
GT2	MA06G13700
GT2	MA06G28530
GT2	MA06G31010
GT2	MA07G00750
GT2	MA07G19950
GT2	MA07G21570
GT2	MA09G27700
GT2	MA10G03660
GT2	MA10G08470
GT2	MA10G11430
GT2	MA10G15820
GT2	MA11G09300
GT20	MA01G19100
GT20	MA03G05000
GT20	MA03G06220
GT20	MA03G07670
GT20	MA05G18590
GT20	MA06G15040
GT20	MA06G26790
GT20	MA07G16730
GT20	MA07G25490
GT20	MA08G24170
GT20	MA08G28470
GT20	MA09G05780
GT20	MA09G05890
GT20	MA09G16260
GT20	MA10G14510
GT20	MA10G24250
GT21	MA05G26120
GT21	MA08G01270
GT22	MA03G20930
GT22	MA06G14800
GT22	MA11G00700
GT22	MA11G00710
GT24	MA05G14950
GT28	MA01G13280
GT28	MA04G13240
GT28	MA05G23350
GT28	MA07G19890
GT28	MA09G09330
GT28	MA09G27670
GT29	MA00G12790
GT29	MA03G31630
GT29	MA06G13590
GT29	MA06G21340
GT29	MA07G27980
GT29	MA08G08000
GT29	MA08G33800
GT29	MA09G01590
GT29	MA10G15940
GT30	MA03G23470
GT31	MA03G05110
GT31	MA04G00450
GT31	MA04G00940
GT31	MA04G17700
GT31	MA04G24360
GT31	MA04G34420
GT31	MA05G00690
GT31	MA05G23610
GT31	MA05G23900
GT31	MA06G02670
GT31	MA06G05560
GT31	MA06G30490
GT31	MA06G32060
GT31	MA07G00260
GT31	MA07G14430
GT31	MA08G08730
GT31	MA08G15770
GT31	MA08G23800
GT31	MA08G24850
GT31	MA09G10540
GT31	MA09G26040
GT31	MA09G31160
GT31	MA10G10120
GT31	MA10G22180
GT31	MA11G15350
GT31	MA11G15410
GT33	MA08G22440
GT34	MA01G03370
GT34	MA01G13060
GT34	MA01G25730
GT34	MA03G23370
GT34	MA03G30800
GT34	MA03G30810
GT34	MA05G16030
GT34	MA08G23000
GT34	MA10G10460
GT34	MA10G15920
GT34	MA11G26940
GT35	MA04G33560
GT35	MA06G34700
GT37	MA02G00820
GT37	MA07G13360
GT37	MA07G16800
GT37	MA08G23910
GT37	MA09G15650
GT37	MA09G15660
GT37	MA09G27820
GT37	MA10G25670
GT4	MA00G11560
GT4	MA02G22450
GT4	MA03G01920
GT4	MA03G08310
GT4	MA03G14280
GT4	MA04G06190
GT4	MA04G16590
GT4	MA05G03660
GT4	MA05G07160
GT4	MA06G11150
GT4	MA06G17960
GT4	MA06G34650
GT4	MA07G15260
GT4	MA07G20260
GT4	MA08G23060
GT4	MA09G21760
GT4	MA09G23060
GT4	MA10G19100
GT41	MA03G17670
GT41	MA03G23220
GT43	MA01G16590
GT43	MA03G13430
GT43	MA03G14090
GT43	MA03G20230
GT43	MA04G20790
GT43	MA04G21470
GT43	MA04G22710
GT43	MA05G15160
GT43	MA05G29150
GT43	MA07G25750
GT43	MA08G02010
GT43	MA08G10060
GT43	MA08G16060
GT43	MA08G21580
GT43	MA09G04460
GT43	MA09G11610
GT43	MA11G00480
GT43	MA11G23560
GT43	MA11G25390
GT47	MA01G12550
GT47	MA01G21390
GT47	MA01G21400
GT47	MA01G28610
GT47	MA01G29100
GT47	MA02G05370
GT47	MA02G09780
GT47	MA02G20370
GT47	MA03G19050
GT47	MA03G20370
GT47	MA04G02390
GT47	MA04G06210
GT47	MA04G10560
GT47	MA04G27420
GT47	MA05G12760
GT47	MA05G22050
GT47	MA05G29860
GT47	MA06G08350
GT47	MA06G21680
GT47	MA06G23920
GT47	MA06G25640
GT47	MA06G25650
GT47	MA06G36080
GT47	MA07G22210
GT47	MA07G23970
GT47	MA08G00780
GT47	MA08G11620
GT47	MA08G12470
GT47	MA08G13230
GT47	MA08G14590
GT47	MA08G17540
GT47	MA09G01680
GT47	MA09G09210
GT47	MA09G11100
GT47	MA09G20450
GT47	MA11G01940
GT47	MA11G02380
GT47	MA11G03150
GT47	MA11G04250
GT47	MA11G10670
GT47	MA11G21930
GT48	MA01G05730
GT48	MA01G15650
GT48	MA01G28500
GT48	MA02G04860
GT48	MA04G01180
GT48	MA05G11960
GT48	MA05G17020
GT48	MA07G16490
GT48	MA08G13910
GT48	MA08G13920
GT48	MA10G01020
GT48	MA10G24630
GT5	MA01G06320
GT5	MA01G08480
GT5	MA01G17320
GT5	MA01G17330
GT5	MA01G25620
GT5	MA03G03330
GT5	MA03G16710
GT5	MA03G16720
GT5	MA04G10510
GT5	MA06G23830
GT5	MA08G24720
GT5	MA08G28260
GT5	MA09G21290
GT5	MA11G19120
GT50	MA05G00280
GT51	MA06G06380
GT57	MA05G07720
GT57	MA05G12970
GT58	MA01G09960
GT59	MA07G15530
GT61	MA00G09110
GT61	MA01G12610
GT61	MA01G21610
GT61	MA01G21620
GT61	MA01G21630
GT61	MA01G21640
GT61	MA01G21650
GT61	MA01G23910
GT61	MA01G27830
GT61	MA02G07220
GT61	MA02G14840
GT61	MA02G14860
GT61	MA02G14870
GT61	MA02G23390
GT61	MA02G23400
GT61	MA03G01290
GT61	MA03G21510
GT61	MA04G25030
GT61	MA04G25040
GT61	MA04G25050
GT61	MA06G09820
GT61	MA06G09840
GT61	MA07G12380
GT61	MA07G12400
GT61	MA09G00670
GT61	MA09G00680
GT61	MA09G00690
GT61	MA09G00700
GT61	MA09G19100
GT61	MA10G20540
GT61	MA10G20550
GT61	MA10G20560
GT61	MA10G25840
GT61	MA11G13960
GT61	MA11G20730
GT64	MA00G01870
GT64	MA02G00750
GT64	MA07G15210
GT64	MA08G05730
GT64	MA09G11130
GT64	MA09G24870
GT64	MA10G08980
GT64	MA10G22910
GT65	MA02G01410
GT66	MA03G00140
GT66	MA07G25590
GT68	MA07G07750
GT68	MA08G15960
GT75	MA00G20190
GT75	MA02G13890
GT75	MA02G13900
GT75	MA03G25960
GT75	MA04G14920
GT75	MA04G24170
GT75	MA04G33870
GT75	MA06G35920
GT75	MA07G00470
GT75	MA08G28820
GT75	MA10G08300
GT76	MA01G22820
GT77	MA00G06690
GT77	MA00G21490
GT77	MA01G00580
GT77	MA01G02130
GT77	MA01G28810
GT77	MA03G20700
GT77	MA04G18400
GT77	MA04G22290
GT77	MA04G26650
GT77	MA05G12040
GT77	MA05G18760
GT77	MA05G18770
GT77	MA05G18790
GT77	MA05G18800
GT77	MA05G25750
GT77	MA06G25500
GT77	MA07G07040
GT77	MA11G06620
GT77	MA11G06650
GT8	MA00G07610
GT8	MA00G18020
GT8	MA01G00200
GT8	MA01G01520
GT8	MA01G12290
GT8	MA02G13800
GT8	MA03G04220
GT8	MA03G16230
GT8	MA03G25910
GT8	MA04G01700
GT8	MA04G14950
GT8	MA04G20000
GT8	MA04G23970
GT8	MA04G33570
GT8	MA04G34550
GT8	MA05G00840
GT8	MA05G01700
GT8	MA05G07740
GT8	MA05G15930
GT8	MA05G19100
GT8	MA05G21470
GT8	MA06G00550
GT8	MA06G01430
GT8	MA06G12280
GT8	MA06G19820
GT8	MA06G27990
GT8	MA07G00590
GT8	MA07G06280
GT8	MA07G18460
GT8	MA08G06180
GT8	MA08G09740
GT8	MA08G10750
GT8	MA08G11220
GT8	MA08G11500
GT8	MA08G28410
GT8	MA08G28780
GT8	MA08G33430
GT8	MA09G07150
GT8	MA09G24860
GT8	MA09G27030
GT8	MA09G30780
GT8	MA10G05090
GT8	MA10G17570
GT8	MA10G30620
GT8	MA11G04490
GT8	MA11G07430
GT8	MA11G15920
GT8	MA11G16660
GT8	MA11G21230
GT8	MA11G23480
GT8	MA11G25750
GT8	MA11G26010
GT90	MA01G07030
GT90	MA01G07040
GT90	MA02G03980
GT90	MA02G03990
GT90	MA02G04000
GT90	MA04G05580
GT90	MA04G12380
GT90	MA05G12570
GT90	MA07G06760
GT92	MA02G14060
GT92	MA06G30320
GT92	MA08G26110
GT92	MA09G12550
GT95	MA00G20480
GT95	MA06G31050
GT95	MA08G22730
GT96	MA04G16690
PL1	MA00G04380
PL1	MA01G03440
PL1	MA02G17200
PL1	MA03G00290
PL1	MA03G14520
PL1	MA04G25820
PL1	MA04G27440
PL1	MA05G16100
PL1	MA06G00830
PL1	MA06G05230
PL1	MA06G28990
PL1	MA06G34060
PL1	MA07G04710
PL1	MA07G09070
PL1	MA08G13280
PL1	MA10G21550
PL1	MA10G28870
PL1	MA11G02320
PL1	MA11G22520
PL4	MA00G30360
PL4	MA01G18780
PL4	MA01G18790
PL4	MA01G18800
PL4	MA09G21670
PL4	MA09G21680
PL4	MA09G21700

## Sheet: Orsa
List of predicted CAZyme genes in Oryza sativa
CAZyme family	Transcript_id
AA1	OS01G01030
AA1	OS01G27700
AA1	OS01G44330
AA1	OS01G60080
AA1	OS01G61160
AA1	OS01G62480
AA1	OS01G62490
AA1	OS01G62600
AA1	OS01G63180
AA1	OS01G63190
AA1	OS01G63200
AA1	OS02G51440
AA1	OS03G16610
AA1	OS04G47400
AA1	OS05G38390
AA1	OS05G38410
AA1	OS05G38420
AA1	OS05G40740
AA1	OS06G01490
AA1	OS06G37080
AA1	OS06G46500
AA1	OS07G01110
AA1	OS07G02810
AA1	OS07G32660
AA1	OS08G05820
AA1	OS09G20090
AA1	OS09G32952
AA1	OS10G20610
AA1	OS11G01730
AA1	OS11G16260
AA1	OS11G42200
AA1	OS11G42220
AA1	OS11G47390
AA1	OS11G48060
AA1	OS12G01730
AA1	OS12G15680
AA1	OS12G15920
AA2	OS01G07770
AA2	OS01G10850
AA2	OS01G15810
AA2	OS01G15830
AA2	OS01G16450
AA2	OS01G18890
AA2	OS01G18910
AA2	OS01G18930
AA2	OS01G18950
AA2	OS01G18970
AA2	OS01G19020
AA2	OS01G22230
AA2	OS01G22249
AA2	OS01G22336
AA2	OS01G22352
AA2	OS01G22370
AA2	OS01G28030
AA2	OS01G36240
AA2	OS01G51550
AA2	OS01G57730
AA2	OS01G73170
AA2	OS01G73190
AA2	OS01G73200
AA2	OS01G73220
AA2	OS02G06630
AA2	OS02G14160
AA2	OS02G14170
AA2	OS02G14180
AA2	OS02G14430
AA2	OS02G14440
AA2	OS02G14460
AA2	OS02G34810
AA2	OS02G50770
AA2	OS02G58720
AA2	OS03G02920
AA2	OS03G02939
AA2	OS03G05770
AA2	OS03G13180
AA2	OS03G13200
AA2	OS03G13210
AA2	OS03G17690
AA2	OS03G22010
AA2	OS03G22020
AA2	OS03G25280
AA2	OS03G25300
AA2	OS03G25320
AA2	OS03G25330
AA2	OS03G25340
AA2	OS03G25360
AA2	OS03G25370
AA2	OS03G32050
AA2	OS03G36560
AA2	OS03G55410
AA2	OS03G55420
AA2	OS04G01550
AA2	OS04G04750
AA2	OS04G14680
AA2	OS04G34630
AA2	OS04G35520
AA2	OS04G39100
AA2	OS04G53640
AA2	OS04G55740
AA2	OS04G56180
AA2	OS04G59150
AA2	OS04G59160
AA2	OS04G59190
AA2	OS04G59200
AA2	OS04G59210
AA2	OS04G59260
AA2	OS05G04380
AA2	OS05G04410
AA2	OS05G04440
AA2	OS05G04450
AA2	OS05G04470
AA2	OS05G04490
AA2	OS05G04500
AA2	OS05G06970
AA2	OS05G14260
AA2	OS05G41990
AA2	OS05G42000
AA2	OS06G13050
AA2	OS06G16350
AA2	OS06G20150
AA2	OS06G27850
AA2	OS06G29470
AA2	OS06G32960
AA2	OS06G32980
AA2	OS06G32990
AA2	OS06G33080
AA2	OS06G33090
AA2	OS06G33100
AA2	OS06G35480
AA2	OS06G35490
AA2	OS06G35520
AA2	OS06G46799
AA2	OS06G48000
AA2	OS06G48010
AA2	OS06G48020
AA2	OS06G48030
AA2	OS07G01370
AA2	OS07G01400
AA2	OS07G01410
AA2	OS07G01420
AA2	OS07G02440
AA2	OS07G06175
AA2	OS07G06190
AA2	OS07G06300
AA2	OS07G06380
AA2	OS07G31610
AA2	OS07G34670
AA2	OS07G34710
AA2	OS07G44460
AA2	OS07G44480
AA2	OS07G44499
AA2	OS07G44550
AA2	OS07G44590
AA2	OS07G47990
AA2	OS07G48010
AA2	OS07G48020
AA2	OS07G48030
AA2	OS07G48040
AA2	OS07G48050
AA2	OS07G48060
AA2	OS07G49360
AA2	OS07G49400
AA2	OS08G02110
AA2	OS08G20730
AA2	OS08G41090
AA2	OS08G42030
AA2	OS08G43560
AA2	OS09G15500
AA2	OS09G15510
AA2	OS09G29490
AA2	OS09G32964
AA2	OS10G02040
AA2	OS10G02070
AA2	OS10G39160
AA2	OS10G39170
AA2	OS10G41720
AA2	OS11G02100
AA2	OS11G02130
AA2	OS11G10460
AA2	OS11G43980
AA2	OS12G02060
AA2	OS12G02080
AA2	OS12G07820
AA2	OS12G07830
AA2	OS12G08920
AA2	OS12G34524
AA3	OS02G40840
AA3	OS02G45530
AA3	OS03G02700
AA3	OS04G48400
AA3	OS06G44540
AA3	OS08G31030
AA3	OS09G19930
AA3	OS10G33460
AA3	OS10G33520
AA3	OS10G33540
AA3	OS10G38050
AA5	OS01G48540
AA5	OS03G15320
AA5	OS05G48520
AA5	OS11G06870
AA6	OS01G57570
AA6	OS03G53730
AA6	OS05G42190
AA6	OS08G04460
AA7	OS02G12780
AA7	OS02G14090
AA7	OS04G44230
AA7	OS06G35560
AA7	OS06G35590
AA7	OS06G35630
AA7	OS06G35650
AA7	OS06G35660
AA7	OS06G35700
AA7	OS06G37500
AA7	OS08G06170
AA7	OS08G06180
AA7	OS08G06190
AA7	OS08G25490
AA7	OS08G35860
AA7	OS11G30310
CBM20	OS05G37450
CBM22,GH10	OS01G04300
CBM22,GH10	OS03G47010
CBM22,GH10	OS07G27320
CBM43	OS01G14140
CBM43	OS01G44090
CBM43	OS01G55820
CBM43	OS02G29980
CBM43	OS03G30830
CBM43	OS03G54910
CBM43	OS03G61780
CBM43	OS05G43690
CBM43	OS05G50490
CBM43	OS06G34660
CBM43	OS06G45450
CBM43	OS07G40940
CBM43	OS07G43940
CBM43	OS08G04140
CBM43	OS10G20650
CBM43,GH17	OS01G53750
CBM43,GH17	OS02G04670
CBM43,GH17	OS02G53200
CBM43,GH17	OS03G12140
CBM43,GH17	OS03G25790
CBM43,GH17	OS03G46660
CBM43,GH17	OS03G57880
CBM43,GH17	OS07G32600
CBM43,GH17	OS07G35350
CBM43,GH17	OS07G35480
CBM43,GH17	OS07G35510
CBM43,GH17	OS07G35520
CBM43,GH17	OS07G35560
CBM43,GH17	OS07G38930
CBM43,GH17	OS08G12800
CBM43,GH17	OS08G14700
CBM43,GH17	OS09G09980
CBM43,GH17	OS09G32550
CBM43,GH17	OS11G47820
CBM49,GH9	OS01G12030
CBM49,GH9	OS01G12070
CBM49,GH9	OS04G57860
CBM49,GH9	OS05G12150
CBM53,GT5	OS04G53310
CBM53,GT5	OS08G09230
CBM57	OS02G13850
CBM57	OS04G52600
CBM57	OS04G52606
CBM57	OS04G52614
CBM57	OS04G52630
CBM57	OS04G52640
CBM57	OS05G16740
CBM57	OS05G16824
CBM57	OS05G17604
CBM57	OS05G17810
CBM57	OS06G07130
CBM57	OS08G10290
CBM57	OS08G10310
CBM57	OS08G10330
CBM57	OS09G17630
CE1	OS01G71300
CE10	OS01G06060
CE10	OS01G06210
CE10	OS01G06220
CE10	OS01G45460
CE10	OS01G67600
CE10	OS02G35940
CE10	OS02G53960
CE10	OS03G14730
CE10	OS03G15270
CE10	OS03G57640
CE10	OS04G37680
CE10	OS05G33730
CE10	OS05G33940
CE10	OS05G50170
CE10	OS06G11090
CE10	OS06G11130
CE10	OS06G11135
CE10	OS06G11180
CE10	OS06G20200
CE10	OS06G49440
CE10	OS07G06830
CE10	OS07G06840
CE10	OS07G06850
CE10	OS07G06860
CE10	OS07G06880
CE10	OS07G31790
CE10	OS07G34170
CE10	OS07G34240
CE10	OS07G34280
CE10	OS07G34370
CE10	OS07G41590
CE10	OS07G44850
CE10	OS07G44860
CE10	OS07G44890
CE10	OS07G44900
CE10	OS07G44910
CE10	OS08G37010
CE10	OS08G37030
CE10	OS08G37040
CE10	OS08G37050
CE10	OS08G37060
CE10	OS08G43430
CE10	OS09G26490
CE10	OS09G26500
CE10	OS09G28230
CE10	OS09G28280
CE10	OS09G28620
CE10	OS09G28630
CE10	OS09G28640
CE10	OS09G28650
CE10	OS09G28660
CE10	OS09G28690
CE10	OS09G28720
CE10	OS09G28730
CE10	OS09G28740
CE10	OS09G28750
CE10	OS10G28020
CE10	OS10G28030
CE10	OS11G04350
CE10	OS11G04360
CE10	OS11G13570
CE10	OS11G13630
CE10	OS11G13670
CE10	OS12G04140
CE10	OS12G04150
CE10	OS12G15400
CE11	OS03G12320
CE13	OS01G21630
CE13	OS01G66830
CE13	OS01G66840
CE13	OS01G66850
CE13	OS01G74330
CE13	OS02G47400
CE13	OS04G51340
CE13	OS05G02120
CE13	OS07G44070
CE13	OS10G40290
CE16	OS01G61200
CE16	OS01G61570
CE16	OS03G38470
CE16	OS05G34700
CE16	OS05G39220
CE16	OS06G14630
CE16	OS09G04624
CE6	OS03G64030
CE6	OS03G64050
CE6	OS04G01980
CE6	OS04G20810
CE8	OS01G13320
CE8	OS01G15039
CE8	OS01G19440
CE8	OS01G20980
CE8	OS01G21034
CE8	OS01G44340
CE8	OS01G53990
CE8	OS01G57854
CE8	OS01G65790
CE8	OS02G18650
CE8	OS02G46310
CE8	OS02G54190
CE8	OS03G18860
CE8	OS03G19610
CE8	OS03G28090
CE8	OS04G35770
CE8	OS04G38560
CE8	OS04G43370
CE8	OS04G46740
CE8	OS04G54850
CE8	OS05G29790
CE8	OS05G44600
CE8	OS06G09340
CE8	OS07G41650
CE8	OS07G46190
CE8	OS07G47830
CE8	OS07G49100
CE8	OS08G10604
CE8	OS08G12410
CE8	OS08G34900
CE8	OS08G34910
CE8	OS09G26360
CE8	OS09G37360
CE8	OS09G39760
CE8	OS10G26680
CE8	OS11G07090
CE8	OS11G08750
CE8	OS11G36240
CE8	OS11G43830
CE8	OS11G45720
CE8	OS11G45730
CE8	OS12G37660
Cellulose_synt	OS01G54620
Cellulose_synt	OS02G49332
Cellulose_synt	OS03G59340
Cellulose_synt	OS03G62090
Cellulose_synt	OS04G35020
Cellulose_synt	OS04G35030
Cellulose_synt	OS05G08370
Cellulose_synt	OS06G02180
Cellulose_synt	OS06G11050
Cellulose_synt	OS06G22980
Cellulose_synt	OS06G39970
Cellulose_synt	OS07G10770
Cellulose_synt	OS07G14850
Cellulose_synt	OS07G24190
Cellulose_synt	OS07G36610
Cellulose_synt	OS07G36630
Cellulose_synt	OS07G36680
Cellulose_synt	OS07G36690
Cellulose_synt	OS07G36700
Cellulose_synt	OS07G36740
Cellulose_synt	OS07G36750
Cellulose_synt	OS08G06380
Cellulose_synt	OS08G25710
Cellulose_synt	OS09G25490
Cellulose_synt	OS09G30105
Cellulose_synt	OS09G30120
Cellulose_synt	OS09G30130
Cellulose_synt	OS10G20090
Cellulose_synt	OS10G20260
Cellulose_synt	OS10G32980
Cellulose_synt	OS10G42750
Cellulose_synt	OS12G29300
Cellulose_synt	OS12G36890
GH1	OS01G32364
GH1	OS01G59819
GH1	OS01G59840
GH1	OS01G67220
GH1	OS01G70520
GH1	OS03G11420
GH1	OS03G49600
GH1	OS03G49610
GH1	OS04G39814
GH1	OS04G39840
GH1	OS04G39864
GH1	OS04G39880
GH1	OS04G39900
GH1	OS04G43360
GH1	OS04G43380
GH1	OS04G43390
GH1	OS04G43400
GH1	OS04G43410
GH1	OS05G30250
GH1	OS05G30280
GH1	OS05G30300
GH1	OS05G30350
GH1	OS05G30390
GH1	OS06G21570
GH1	OS06G46940
GH1	OS07G46280
GH1	OS08G39860
GH1	OS08G39870
GH1	OS09G31410
GH1	OS09G31430
GH1	OS09G33680
GH1	OS09G33690
GH1	OS09G33710
GH1	OS10G17650
GH1	OS11G45710
GH1	OS12G23170
GH10	OS01G04290
GH10	OS03G10440
GH10	OS03G10469
GH10	OS03G10478
GH10	OS03G14010
GH10	OS05G23350
GH10	OS05G23924
GH10	OS05G25560
GH10	OS10G21100
GH10	OS10G21110
GH100	OS01G22900
GH100	OS02G03320
GH100	OS02G32730
GH100	OS02G34560
GH100	OS03G20020
GH100	OS04G33490
GH100	OS04G35280
GH100	OS11G07440
GH116	OS07G26210
GH116	OS08G01940
GH116	OS10G33420
GH116	OS11G13810
GH13	OS01G51754
GH13	OS02G32660
GH13	OS02G52700
GH13	OS02G52710
GH13	OS04G33040
GH13	OS06G49970
GH13	OS06G51084
GH13	OS08G36900
GH13	OS08G36910
GH13	OS08G40930
GH13	OS09G28400
GH13	OS09G28420
GH14	OS01G13550
GH14	OS02G03690
GH14	OS03G04770
GH14	OS03G22790
GH14	OS07G35880
GH14	OS07G35940
GH14	OS07G47120
GH14	OS09G39570
GH14	OS10G32810
GH14	OS10G41550
GH16	OS03G13570
GH16	OS06G48160
GH16	OS06G48180
GH16	OS06G48200
GH16	OS07G29750
GH16	OS08G13920
GH16	OS10G02770
GH17	OS01G51570
GH17	OS01G58730
GH17	OS01G64170
GH17	OS01G71340
GH17	OS01G71350
GH17	OS01G71380
GH17	OS01G71400
GH17	OS01G71410
GH17	OS01G71474
GH17	OS01G71650
GH17	OS01G71670
GH17	OS01G71680
GH17	OS01G71690
GH17	OS01G71810
GH17	OS01G71820
GH17	OS01G71830
GH17	OS01G71860
GH17	OS01G71930
GH17	OS02G10660
GH17	OS02G33000
GH17	OS03G12620
GH17	OS03G14210
GH17	OS03G18520
GH17	OS03G22530
GH17	OS03G27980
GH17	OS03G40330
GH17	OS03G45390
GH17	OS03G51240
GH17	OS03G56130
GH17	OS03G62860
GH17	OS04G33640
GH17	OS05G31140
GH17	OS05G37130
GH17	OS05G41610
GH17	OS05G45860
GH17	OS06G04080
GH17	OS06G34020
GH17	OS06G39060
GH17	OS06G40490
GH17	OS07G07340
GH17	OS07G13580
GH17	OS07G41014
GH17	OS08G23720
GH17	OS08G41410
GH17	OS09G36280
GH17	OS10G07290
GH17	OS11G36940
GH18	OS01G19750
GH18	OS01G43220
GH18	OS01G47070
GH18	OS01G49320
GH18	OS01G64100
GH18	OS01G64110
GH18	OS04G27980
GH18	OS04G30770
GH18	OS07G19040
GH18	OS11G27400
GH19	OS01G18400
GH19	OS02G39330
GH19	OS03G04060
GH19	OS03G30470
GH19	OS04G41620
GH19	OS04G41680
GH19	OS05G04690
GH19	OS05G33130
GH19	OS05G33140
GH19	OS05G33150
GH19	OS06G51050
GH19	OS06G51060
GH19	OS08G41100
GH19	OS09G32080
GH19	OS10G39680
GH19	OS10G39700
GH2	OS01G72340
GH2	OS05G32530
GH20	OS01G66700
GH20	OS03G11980
GH20	OS05G02510
GH20	OS05G34320
GH20	OS07G38790
GH27	OS07G48160
GH28	OS01G07790
GH28	OS01G19170
GH28	OS01G33300
GH28	OS01G36830
GH28	OS01G43160
GH28	OS01G43490
GH28	OS01G44970
GH28	OS01G45060
GH28	OS01G66710
GH28	OS02G03750
GH28	OS02G10300
GH28	OS02G15690
GH28	OS02G54030
GH28	OS03G03350
GH28	OS03G11760
GH28	OS03G59330
GH28	OS03G61800
GH28	OS05G20020
GH28	OS05G46510
GH28	OS05G46520
GH28	OS05G50260
GH28	OS05G50960
GH28	OS06G28670
GH28	OS06G31270
GH28	OS06G35300
GH28	OS06G35320
GH28	OS06G35370
GH28	OS06G40880
GH28	OS06G40890
GH28	OS07G10680
GH28	OS07G10700
GH28	OS07G10730
GH28	OS07G10740
GH28	OS07G14160
GH28	OS08G01600
GH28	OS08G23790
GH28	OS09G26800
GH28	OS09G31270
GH28	OS11G14400
GH28	OS11G14410
GH28	OS11G43750
GH28	OS12G36810
GH29	OS04G47280
GH29	OS09G34920
GH3	OS01G19220
GH3	OS01G56510
GH3	OS02G03870
GH3	OS02G51620
GH3	OS03G53790
GH3	OS03G53800
GH3	OS03G53860
GH3	OS04G44840
GH3	OS04G54810
GH3	OS05G37700
GH3	OS11G18690
GH3	OS11G18730
GH3	OS11G19160
GH3	OS11G19210
GH3	OS11G44950
GH3	OS11G47350
GH31	OS01G03950
GH31	OS01G16310
GH31	OS03G11720
GH31	OS06G46284
GH31	OS06G46340
GH31	OS07G23880
GH31	OS07G23944
GH32	OS01G73580
GH32	OS02G01590
GH32	OS02G33110
GH32	OS04G33720
GH32	OS04G33740
GH32	OS04G45290
GH32	OS04G56920
GH32	OS04G56930
GH32	OS09G08072
GH32	OS09G08120
GH33	OS07G33220
GH33	OS07G33224
GH35	OS01G34920
GH35	OS01G39830
GH35	OS01G65460
GH35	OS02G12730
GH35	OS03G06940
GH35	OS03G15020
GH35	OS05G35360
GH35	OS05G46200
GH35	OS06G37560
GH35	OS06G42310
GH35	OS08G43570
GH35	OS09G36810
GH35	OS10G18400
GH35	OS10G19960
GH35	OS12G24170
GH37	OS10G37660
GH38	OS06G13650
GH38	OS10G05069
GH38	OS11G32260
GH43	OS01G65720
GH43	OS12G21789
GH47	OS01G56670
GH47	OS02G50780
GH47	OS04G51690
GH47	OS05G11850
GH5	OS01G47400
GH5	OS01G54300
GH5	OS02G38260
GH5	OS02G52800
GH5	OS03G61280
GH5	OS04G40490
GH5	OS04G40500
GH5	OS04G40510
GH5	OS05G15510
GH5	OS05G25480
GH5	OS06G20620
GH5	OS08G37750
GH5	OS10G22520
GH5	OS10G22570
GH5	OS12G02520
GH51	OS03G20420
GH51	OS07G48750
GH51	OS11G03730
GH51	OS11G03780
GH51	OS12G03470
GH51	OS12G03480
GH51	OS12G03530
GH63	OS01G69210
GH77	OS07G43390
GH77	OS07G46790
GH79	OS02G55870
GH79	OS03G11320
GH79	OS06G08090
GH79	OS07G40740
GH79	OS12G38920
GH81	OS09G21210
GH85	OS05G27960
GH89	OS04G55730
GH9	OS01G21070
GH9	OS02G03120
GH9	OS02G05744
GH9	OS02G50040
GH9	OS02G50490
GH9	OS02G53820
GH9	OS03G21210
GH9	OS03G52630
GH9	OS04G36610
GH9	OS04G41970
GH9	OS05G03840
GH9	OS06G13830
GH9	OS06G14540
GH9	OS06G50140
GH9	OS08G02220
GH9	OS08G29770
GH9	OS08G32940
GH9	OS09G23084
GH9	OS09G36060
GH9	OS09G36350
GH9	OS12G24040
GH95	OS10G19334
GH95	OS10G19880
GT1	OS01G08090
GT1	OS01G08100
GT1	OS01G08110
GT1	OS01G08440
GT1	OS01G41430
GT1	OS01G41450
GT1	OS01G43270
GT1	OS01G43280
GT1	OS01G45110
GT1	OS01G45140
GT1	OS01G49230
GT1	OS01G49240
GT1	OS01G50200
GT1	OS01G53330
GT1	OS01G53350
GT1	OS01G53370
GT1	OS01G53390
GT1	OS01G53420
GT1	OS01G53430
GT1	OS01G53460
GT1	OS01G59100
GT1	OS01G59110
GT1	OS01G64540
GT1	OS01G64750
GT1	OS01G64910
GT1	OS02G09510
GT1	OS02G10880
GT1	OS02G11110
GT1	OS02G11130
GT1	OS02G11640
GT1	OS02G11700
GT1	OS02G11940
GT1	OS02G14540
GT1	OS02G14570
GT1	OS02G14590
GT1	OS02G14630
GT1	OS02G14680
GT1	OS02G28900
GT1	OS02G36810
GT1	OS02G36830
GT1	OS02G36840
GT1	OS02G37690
GT1	OS02G42280
GT1	OS02G51900
GT1	OS02G51910
GT1	OS02G51930
GT1	OS02G56010
GT1	OS03G11350
GT1	OS03G24430
GT1	OS03G46400
GT1	OS03G48740
GT1	OS03G49524
GT1	OS03G49550
GT1	OS03G53350
GT1	OS03G55010
GT1	OS03G55020
GT1	OS03G55030
GT1	OS03G55040
GT1	OS03G55050
GT1	OS03G59030
GT1	OS03G59350
GT1	OS03G60960
GT1	OS03G62480
GT1	OS04G04240
GT1	OS04G04254
GT1	OS04G12900
GT1	OS04G12950
GT1	OS04G12960
GT1	OS04G12970
GT1	OS04G12980
GT1	OS04G20260
GT1	OS04G20330
GT1	OS04G20474
GT1	OS04G20540
GT1	OS04G24110
GT1	OS04G24850
GT1	OS04G25370
GT1	OS04G25380
GT1	OS04G25440
GT1	OS04G25490
GT1	OS04G25800
GT1	OS04G25970
GT1	OS04G25980
GT1	OS04G37820
GT1	OS04G42690
GT1	OS04G44240
GT1	OS04G44250
GT1	OS04G44354
GT1	OS04G46970
GT1	OS04G46980
GT1	OS04G46990
GT1	OS04G47720
GT1	OS04G47770
GT1	OS04G55680
GT1	OS05G08480
GT1	OS05G08510
GT1	OS05G08750
GT1	OS05G12450
GT1	OS05G41400
GT1	OS05G42020
GT1	OS05G42040
GT1	OS05G42060
GT1	OS05G45080
GT1	OS05G45090
GT1	OS05G45100
GT1	OS05G45110
GT1	OS05G45150
GT1	OS05G45180
GT1	OS05G45200
GT1	OS05G47950
GT1	OS06G08830
GT1	OS06G09240
GT1	OS06G11270
GT1	OS06G11720
GT1	OS06G16000
GT1	OS06G17020
GT1	OS06G17120
GT1	OS06G17140
GT1	OS06G17250
GT1	OS06G17260
GT1	OS06G18010
GT1	OS06G18140
GT1	OS06G18670
GT1	OS06G18790
GT1	OS06G23560
GT1	OS06G39070
GT1	OS06G39080
GT1	OS06G39270
GT1	OS06G39330
GT1	OS07G05420
GT1	OS07G10160
GT1	OS07G10190
GT1	OS07G10230
GT1	OS07G10240
GT1	OS07G13634
GT1	OS07G13660
GT1	OS07G13770
GT1	OS07G13800
GT1	OS07G13810
GT1	OS07G14630
GT1	OS07G23740
GT1	OS07G30330
GT1	OS07G30369
GT1	OS07G30469
GT1	OS07G30610
GT1	OS07G30620
GT1	OS07G30690
GT1	OS07G30760
GT1	OS07G31960
GT1	OS07G32010
GT1	OS07G32020
GT1	OS07G32060
GT1	OS07G32620
GT1	OS07G32630
GT1	OS07G37690
GT1	OS07G42970
GT1	OS07G46610
GT1	OS07G47550
GT1	OS08G07200
GT1	OS08G31200
GT1	OS08G38110
GT1	OS08G38130
GT1	OS08G38160
GT1	OS09G16030
GT1	OS09G16090
GT1	OS09G21160
GT1	OS09G30980
GT1	OS09G34214
GT1	OS09G34230
GT1	OS09G34250
GT1	OS09G34270
GT1	OS10G03320
GT1	OS10G07970
GT1	OS10G09990
GT1	OS10G17489
GT1	OS10G18480
GT1	OS10G18510
GT1	OS10G18530
GT1	OS10G30560
GT1	OS11G04860
GT1	OS11G25454
GT1	OS11G25990
GT1	OS11G38650
GT1	OS12G37510
GT10	OS04G35270
GT10	OS08G36840
GT10	OS12G07290
GT13	OS02G58590
GT14	OS01G03160
GT14	OS01G10440
GT14	OS01G56570
GT14	OS03G16890
GT14	OS03G48560
GT14	OS04G23580
GT14	OS05G06050
GT14	OS06G40060
GT14	OS08G04790
GT14	OS10G30080
GT14	OS12G44240
GT16	OS02G55470
GT17	OS02G38140
GT17	OS02G38160
GT17	OS04G40150
GT17	OS12G41780
GT19	OS01G54900
GT2	OS01G56130
GT2	OS02G09930
GT2	OS02G51060
GT2	OS03G07350
GT2	OS03G26044
GT2	OS03G56060
GT2	OS03G60700
GT2	OS03G60939
GT2	OS05G43530
GT2	OS06G12460
GT2	OS06G42020
GT2	OS07G03260
GT2	OS07G43710
GT2	OS08G15420
GT2	OS08G33740
GT2	OS09G25900
GT2	OS10G26630
GT20	OS01G53000
GT20	OS01G54560
GT20	OS02G54820
GT20	OS03G12360
GT20	OS05G44100
GT20	OS05G44210
GT20	OS08G31980
GT20	OS08G34580
GT20	OS09G20990
GT20	OS09G23350
GT20	OS09G25890
GT21	OS01G67870
GT22	OS01G11070
GT22	OS01G39810
GT22	OS02G02110
GT22	OS04G46050
GT24	OS02G44510
GT28	OS02G55910
GT28	OS08G20420
GT28	OS09G25580
GT29	OS01G63970
GT29	OS02G02620
GT29	OS04G42760
GT29	OS11G36420
GT29	OS12G05550
GT30	OS01G63840
GT31	OS01G22550
GT31	OS01G65590
GT31	OS02G06840
GT31	OS02G35870
GT31	OS02G36770
GT31	OS02G54370
GT31	OS02G54420
GT31	OS02G54450
GT31	OS03G38050
GT31	OS03G48610
GT31	OS03G58900
GT31	OS03G58920
GT31	OS05G11060
GT31	OS05G35266
GT31	OS05G47880
GT31	OS06G06280
GT31	OS06G07905
GT31	OS06G08005
GT31	OS06G09270
GT31	OS06G12390
GT31	OS06G46570
GT31	OS07G09670
GT31	OS07G09690
GT31	OS08G02370
GT31	OS08G03670
GT31	OS08G29710
GT31	OS09G26300
GT31	OS09G26310
GT31	OS09G26320
GT31	OS09G26330
GT31	OS09G27950
GT31	OS12G16480
GT31	OS12G41956
GT33	OS03G08300
GT33	OS06G36890
GT34	OS02G32750
GT34	OS02G49140
GT34	OS03G18820
GT34	OS03G19310
GT34	OS03G19330
GT34	OS11G34390
GT34	OS12G05380
GT35	OS01G63270
GT35	OS03G55090
GT37	OS02G17534
GT37	OS02G17600
GT37	OS02G52560
GT37	OS02G52590
GT37	OS02G52610
GT37	OS02G52630
GT37	OS02G52640
GT37	OS04G37640
GT37	OS04G37650
GT37	OS06G10910
GT37	OS06G10920
GT37	OS06G10930
GT37	OS06G10950
GT37	OS06G10960
GT37	OS06G10970
GT37	OS06G10980
GT37	OS08G24750
GT37	OS09G28460
GT4	OS01G04920
GT4	OS01G46430
GT4	OS01G69030
GT4	OS02G09170
GT4	OS02G58480
GT4	OS03G15840
GT4	OS03G22120
GT4	OS03G28330
GT4	OS04G17650
GT4	OS04G24430
GT4	OS04G49960
GT4	OS06G09450
GT4	OS06G43630
GT4	OS07G01030
GT4	OS07G16960
GT4	OS07G42490
GT4	OS08G20660
GT4	OS11G12810
GT41	OS01G68680
GT41	OS08G44510
GT43	OS01G06450
GT43	OS01G48440
GT43	OS03G17850
GT43	OS04G01280
GT43	OS04G55670
GT43	OS05G03174
GT43	OS05G48600
GT43	OS06G47340
GT43	OS07G49370
GT43	OS10G13810
GT47	OS01G01780
GT47	OS01G45350
GT47	OS01G59630
GT47	OS01G69220
GT47	OS01G70180
GT47	OS01G70190
GT47	OS01G70200
GT47	OS02G09430
GT47	OS02G32110
GT47	OS02G39960
GT47	OS03G01760
GT47	OS03G05060
GT47	OS03G05070
GT47	OS03G05110
GT47	OS03G07820
GT47	OS03G20850
GT47	OS04G01930
GT47	OS04G32670
GT47	OS04G48480
GT47	OS04G57510
GT47	OS06G07887
GT47	OS06G23420
GT47	OS06G43160
GT47	OS06G46690
GT47	OS07G09050
GT47	OS07G37960
GT47	OS08G34020
GT47	OS10G10080
GT47	OS10G32080
GT47	OS10G32110
GT47	OS10G32160
GT47	OS10G32170
GT47	OS10G40559
GT47	OS11G03410
GT47	OS12G03100
GT47	OS12G12290
GT47	OS12G38450
GT48	OS01G34880
GT48	OS01G34890
GT48	OS01G34930
GT48	OS01G48200
GT48	OS01G55040
GT48	OS02G14900
GT48	OS02G58560
GT48	OS03G03610
GT48	OS06G02260
GT48	OS06G08380
GT48	OS06G51270
GT48	OSMG00580
GT5	OS01G52250
GT5	OS02G51070
GT5	OS02G56320
GT5	OS05G45720
GT5	OS06G04200
GT5	OS06G06560
GT5	OS06G12450
GT5	OS07G22930
GT5	OS10G30156
GT50	OS03G46750
GT57	OS02G46320
GT57	OS07G07010
GT58	OS01G07720
GT59	OS04G42490
GT61	OS01G02900
GT61	OS01G02910
GT61	OS01G02920
GT61	OS01G02930
GT61	OS01G02940
GT61	OS01G31370
GT61	OS01G72610
GT61	OS02G04250
GT61	OS02G22190
GT61	OS02G22380
GT61	OS02G22480
GT61	OS02G22650
GT61	OS03G37010
GT61	OS04G12010
GT61	OS05G32544
GT61	OS06G20570
GT61	OS06G27560
GT61	OS06G28124
GT61	OS06G49300
GT61	OS06G49320
GT61	OS07G46380
GT61	OS10G35020
GT61	OS11G36700
GT61	OS12G13640
GT64	OS03G48010
GT64	OS05G46260
GT64	OS06G49150
GT65	OS02G07200
GT66	OS04G57890
GT66	OS05G44360
GT68	OS07G38490
GT75	OS03G40270
GT75	OS04G56520
GT75	OS07G41360
GT76	OS12G31480
GT77	OS01G69140
GT77	OS01G69160
GT77	OS01G69190
GT77	OS01G69200
GT77	OS02G46120
GT77	OS03G03730
GT77	OS03G38930
GT77	OS03G52160
GT77	OS03G63270
GT77	OS03G63280
GT77	OS04G49590
GT77	OS05G32120
GT77	OS05G43810
GT77	OS07G19444
GT77	OS07G39840
GT77	OS08G41800
GT8	OS01G52710
GT8	OS01G65780
GT8	OS02G29530
GT8	OS02G35020
GT8	OS02G41520
GT8	OS02G50600
GT8	OS02G51130
GT8	OS03G08600
GT8	OS03G11330
GT8	OS03G18890
GT8	OS03G20120
GT8	OS03G21250
GT8	OS03G24510
GT8	OS03G30000
GT8	OS03G47530
GT8	OS04G43700
GT8	OS04G44850
GT8	OS04G46750
GT8	OS04G54360
GT8	OS05G40720
GT8	OS06G12280
GT8	OS06G13760
GT8	OS06G49810
GT8	OS06G51160
GT8	OS07G45260
GT8	OS07G48370
GT8	OS07G48830
GT8	OS08G23780
GT8	OS08G38740
GT8	OS09G30280
GT8	OS09G36180
GT8	OS09G36190
GT8	OS10G21890
GT8	OS11G03160
GT8	OS11G37980
GT8	OS12G02910
GT8	OS12G38930
GT90	OS02G42920
GT90	OS04G45140
GT90	OS04G45160
GT90	OS05G05690
GT90	OS06G05940
GT90	OS08G01150
GT92	OS02G48190
GT92	OS06G22330
GT92	OS06G41910
GT95	OS01G16600
GT95	OS05G32060
GT95	OS06G08180
GT96	OS01G67750
PL1	OS01G36620
PL1	OS01G62000
PL1	OS02G12300
PL1	OS04G05050
PL1	OS05G22800
PL1	OS06G05209
PL1	OS06G05260
PL1	OS06G05272
PL1	OS06G38510
PL1	OS08G18970
PL1	OS10G31910
PL4	OS08G44020
PL4	OS08G44040
PL4	OS12G03790

## Sheet: Pheq
List of predicted CAZyme genes in Phalaenopsis equestris
CAZyme family	Transcript_id
AA1	PEQU_00108
AA1	PEQU_00109
AA1	PEQU_01388
AA1	PEQU_01633
AA1	PEQU_01993
AA1	PEQU_06160
AA1	PEQU_06500
AA1	PEQU_07644
AA1	PEQU_09242
AA1	PEQU_10643
AA1	PEQU_10645
AA1	PEQU_11987
AA1	PEQU_11988
AA1	PEQU_13783
AA1	PEQU_18051
AA1	PEQU_18827
AA1	PEQU_22996
AA1	PEQU_27350
AA1	PEQU_27440
AA1	PEQU_28158
AA1	PEQU_29743
AA1	PEQU_30569
AA1	PEQU_31942
AA1	PEQU_32088
AA1	PEQU_36028
AA1	PEQU_36030
AA1	PEQU_36229
AA1	PEQU_39131
AA1	PEQU_41745
AA2	PEQU_00513
AA2	PEQU_01051
AA2	PEQU_01869
AA2	PEQU_01870
AA2	PEQU_06090
AA2	PEQU_06763
AA2	PEQU_08482
AA2	PEQU_08486
AA2	PEQU_08813
AA2	PEQU_08814
AA2	PEQU_08815
AA2	PEQU_08818
AA2	PEQU_08823
AA2	PEQU_10453
AA2	PEQU_10622
AA2	PEQU_11545
AA2	PEQU_11701
AA2	PEQU_11783
AA2	PEQU_12037
AA2	PEQU_13345
AA2	PEQU_16432
AA2	PEQU_19487
AA2	PEQU_20767
AA2	PEQU_20771
AA2	PEQU_21270
AA2	PEQU_22538
AA2	PEQU_23185
AA2	PEQU_23774
AA2	PEQU_23949
AA2	PEQU_24265
AA2	PEQU_24877
AA2	PEQU_25018
AA2	PEQU_27279
AA2	PEQU_28706
AA2	PEQU_28870
AA2	PEQU_29239
AA2	PEQU_30996
AA2	PEQU_34291
AA2	PEQU_35615
AA2	PEQU_37025
AA2	PEQU_37706
AA2	PEQU_37868
AA2	PEQU_39680
AA2	PEQU_40215
AA2	PEQU_40339
AA2	PEQU_41281
AA2	PEQU_41368
AA2	PEQU_41672
AA2	PEQU_41989
AA2	PEQU_42201
AA3	PEQU_00923
AA3	PEQU_01335
AA3	PEQU_13702
AA3	PEQU_14754
AA3	PEQU_32758
AA5	PEQU_22826
AA5	PEQU_24108
AA5	PEQU_31632
AA6	PEQU_05536
AA6	PEQU_07474
AA6	PEQU_14873
AA6	PEQU_20718
AA6	PEQU_24680
AA6	PEQU_32482
AA7	PEQU_03982
AA7	PEQU_10467
AA7	PEQU_11070
AA7	PEQU_12295
AA7	PEQU_12296
AA7	PEQU_12297
AA7	PEQU_12298
AA7	PEQU_13358
AA7	PEQU_13360
AA7	PEQU_18759
AA7	PEQU_20337
AA7	PEQU_25692
AA7	PEQU_29270
AA7	PEQU_29273
CBM22,GH10	PEQU_02594
CBM22,GH10	PEQU_11419
CBM22,GH10	PEQU_40885
CBM43	PEQU_02930
CBM43	PEQU_03722
CBM43	PEQU_06227
CBM43	PEQU_07019
CBM43	PEQU_08876
CBM43	PEQU_11489
CBM43	PEQU_11950
CBM43	PEQU_11951
CBM43	PEQU_13436
CBM43	PEQU_19330
CBM43	PEQU_23342
CBM43	PEQU_27165
CBM43	PEQU_28405
CBM43	PEQU_31375
CBM43	PEQU_33944
CBM43	PEQU_35514
CBM43	PEQU_38322
CBM43	PEQU_41640
CBM43,GH17	PEQU_01112
CBM43,GH17	PEQU_01656
CBM43,GH17	PEQU_04492
CBM43,GH17	PEQU_05562
CBM43,GH17	PEQU_09276
CBM43,GH17	PEQU_21058
CBM43,GH17	PEQU_28911
CBM43,GH17	PEQU_41748
CBM45,GH13	PEQU_20166
CBM49,GH9	PEQU_00020
CBM49,GH9	PEQU_03817
CBM53,GT5	PEQU_06758
CBM57	PEQU_07683
CBM57	PEQU_12312
CBM57	PEQU_16940
CBM57	PEQU_18642
CE1	PEQU_03079
CE10	PEQU_02526
CE10	PEQU_07264
CE10	PEQU_09439
CE10	PEQU_11755
CE10	PEQU_11757
CE10	PEQU_11759
CE10	PEQU_11761
CE10	PEQU_11762
CE10	PEQU_11765
CE10	PEQU_12820
CE10	PEQU_13967
CE10	PEQU_14079
CE10	PEQU_15431
CE10	PEQU_15479
CE10	PEQU_16824
CE10	PEQU_25911
CE10	PEQU_25927
CE10	PEQU_27112
CE10	PEQU_27113
CE10	PEQU_28634
CE10	PEQU_29177
CE10	PEQU_31296
CE10	PEQU_32775
CE10	PEQU_34617
CE13	PEQU_00720
CE13	PEQU_03456
CE13	PEQU_05334
CE13	PEQU_09976
CE13	PEQU_18072
CE13	PEQU_31567
CE16	PEQU_03367
CE16	PEQU_07639
CE16	PEQU_16451
CE16	PEQU_19420
CE16	PEQU_19421
CE16	PEQU_27843
CE6	PEQU_16529
CE6	PEQU_16530
CE8	PEQU_00062
CE8	PEQU_00264
CE8	PEQU_01448
CE8	PEQU_02479
CE8	PEQU_07609
CE8	PEQU_08708
CE8	PEQU_08712
CE8	PEQU_09085
CE8	PEQU_09764
CE8	PEQU_10004
CE8	PEQU_10856
CE8	PEQU_10936
CE8	PEQU_11044
CE8	PEQU_11254
CE8	PEQU_11911
CE8	PEQU_12249
CE8	PEQU_13213
CE8	PEQU_14455
CE8	PEQU_15667
CE8	PEQU_16106
CE8	PEQU_17829
CE8	PEQU_19653
CE8	PEQU_19654
CE8	PEQU_19775
CE8	PEQU_20511
CE8	PEQU_23158
CE8	PEQU_23654
CE8	PEQU_23657
CE8	PEQU_26415
CE8	PEQU_26487
CE8	PEQU_30920
CE8	PEQU_32374
CE8	PEQU_36691
CE8	PEQU_38240
CE8	PEQU_38792
CE8	PEQU_41275
CE8	PEQU_41468
Cellulose_synt	PEQU_00882
Cellulose_synt	PEQU_05835
Cellulose_synt	PEQU_07459
Cellulose_synt	PEQU_09880
Cellulose_synt	PEQU_14188
Cellulose_synt	PEQU_14197
Cellulose_synt	PEQU_15074
Cellulose_synt	PEQU_15132
Cellulose_synt	PEQU_15164
Cellulose_synt	PEQU_15444
Cellulose_synt	PEQU_15914
Cellulose_synt	PEQU_18341
Cellulose_synt	PEQU_19927
Cellulose_synt	PEQU_22717
Cellulose_synt	PEQU_24125
Cellulose_synt	PEQU_28982
Cellulose_synt	PEQU_30066
Cellulose_synt	PEQU_30450
Cellulose_synt	PEQU_30453
Cellulose_synt	PEQU_30617
Cellulose_synt	PEQU_37914
Cellulose_synt	PEQU_38486
Cellulose_synt	PEQU_39261
Cellulose_synt	PEQU_40243
Cellulose_synt	PEQU_40702
Cellulose_synt	PEQU_41573
Cellulose_synt	PEQU_41731
Cellulose_synt	PEQU_41822
GH1	PEQU_00483
GH1	PEQU_01074
GH1	PEQU_01076
GH1	PEQU_02393
GH1	PEQU_02732
GH1	PEQU_04044
GH1	PEQU_05490
GH1	PEQU_08595
GH1	PEQU_12741
GH1	PEQU_15003
GH1	PEQU_18289
GH1	PEQU_19575
GH1	PEQU_19578
GH1	PEQU_19820
GH1	PEQU_21423
GH1	PEQU_22624
GH1	PEQU_24202
GH1	PEQU_24203
GH1	PEQU_39802
GH1	PEQU_41473
GH10	PEQU_15212
GH10	PEQU_21179
GH10	PEQU_38464
GH100	PEQU_10432
GH100	PEQU_18835
GH100	PEQU_21563
GH100	PEQU_24146
GH100	PEQU_25820
GH100	PEQU_37885
GH116	PEQU_06822
GH116	PEQU_14938
GH116	PEQU_16461
GH13	PEQU_09585
GH13	PEQU_23713
GH13	PEQU_24143
GH13	PEQU_25668
GH13	PEQU_32458
GH13	PEQU_35815
GH14	PEQU_00716
GH14	PEQU_04053
GH14	PEQU_05988
GH14	PEQU_17502
GH14	PEQU_21145
GH14	PEQU_21864
GH16	PEQU_07308
GH16	PEQU_16422
GH16	PEQU_17578
GH16	PEQU_17580
GH16	PEQU_17583
GH16	PEQU_19493
GH16	PEQU_41164
GH17	PEQU_00539
GH17	PEQU_02333
GH17	PEQU_02416
GH17	PEQU_02540
GH17	PEQU_03202
GH17	PEQU_03206
GH17	PEQU_03208
GH17	PEQU_03415
GH17	PEQU_03435
GH17	PEQU_03538
GH17	PEQU_08315
GH17	PEQU_08330
GH17	PEQU_08645
GH17	PEQU_08647
GH17	PEQU_08648
GH17	PEQU_08655
GH17	PEQU_09014
GH17	PEQU_09015
GH17	PEQU_09016
GH17	PEQU_09227
GH17	PEQU_09753
GH17	PEQU_12266
GH17	PEQU_14337
GH17	PEQU_18747
GH17	PEQU_28421
GH17	PEQU_36213
GH17	PEQU_37144
GH17	PEQU_38588
GH17	PEQU_39924
GH17	PEQU_41037
GH17	PEQU_41510
GH17	PEQU_41810
GH18	PEQU_07428
GH18	PEQU_07430
GH18	PEQU_14613
GH18	PEQU_18621
GH18	PEQU_29914
GH18	PEQU_31379
GH19	PEQU_12156
GH19	PEQU_15945
GH19	PEQU_33199
GH19	PEQU_34614
GH2	PEQU_02983
GH2	PEQU_02999
GH2	PEQU_10514
GH20	PEQU_05869
GH20	PEQU_21050
GH20	PEQU_23670
GH20	PEQU_29994
GH20	PEQU_41262
GH27	PEQU_18163
GH28	PEQU_00772
GH28	PEQU_01137
GH28	PEQU_02275
GH28	PEQU_05121
GH28	PEQU_05843
GH28	PEQU_06491
GH28	PEQU_06880
GH28	PEQU_08049
GH28	PEQU_08691
GH28	PEQU_08717
GH28	PEQU_09875
GH28	PEQU_10940
GH28	PEQU_12110
GH28	PEQU_13186
GH28	PEQU_13429
GH28	PEQU_13529
GH28	PEQU_13595
GH28	PEQU_14348
GH28	PEQU_14806
GH28	PEQU_15326
GH28	PEQU_15425
GH28	PEQU_18389
GH28	PEQU_18517
GH28	PEQU_23886
GH28	PEQU_25033
GH28	PEQU_26422
GH28	PEQU_27260
GH28	PEQU_28107
GH28	PEQU_30369
GH28	PEQU_31287
GH28	PEQU_35209
GH28	PEQU_36560
GH28	PEQU_36725
GH28	PEQU_40810
GH29	PEQU_06585
GH29	PEQU_19607
GH3	PEQU_07169
GH3	PEQU_09039
GH3	PEQU_09040
GH3	PEQU_09262
GH3	PEQU_13389
GH3	PEQU_13565
GH3	PEQU_13566
GH3	PEQU_14867
GH3	PEQU_14868
GH3	PEQU_15416
GH3	PEQU_16071
GH3	PEQU_17402
GH3	PEQU_37756
GH31	PEQU_10727
GH31	PEQU_11608
GH31	PEQU_14617
GH31	PEQU_31976
GH31	PEQU_42095
GH32	PEQU_07726
GH32	PEQU_14040
GH32	PEQU_24044
GH32	PEQU_29742
GH33	PEQU_05325
GH35	PEQU_00890
GH35	PEQU_00893
GH35	PEQU_02246
GH35	PEQU_04899
GH35	PEQU_06139
GH35	PEQU_12812
GH35	PEQU_12814
GH35	PEQU_18768
GH35	PEQU_23944
GH35	PEQU_26070
GH35	PEQU_26984
GH35	PEQU_32081
GH35	PEQU_37994
GH37	PEQU_18833
GH38	PEQU_03398
GH38	PEQU_06051
GH38	PEQU_07854
GH38	PEQU_17993
GH38	PEQU_18139
GH38	PEQU_41829
GH43	PEQU_15197
GH47	PEQU_04740
GH47	PEQU_04836
GH47	PEQU_07996
GH47	PEQU_13321
GH5	PEQU_01315
GH5	PEQU_02511
GH5	PEQU_02512
GH5	PEQU_07034
GH5	PEQU_18644
GH5	PEQU_19580
GH5	PEQU_19585
GH5	PEQU_21038
GH5	PEQU_21363
GH5	PEQU_22589
GH5	PEQU_25341
GH5	PEQU_36621
GH5	PEQU_39529
GH5	PEQU_40465
GH51	PEQU_12547
GH51	PEQU_27287
GH63	PEQU_02994
GH77	PEQU_09505
GH77	PEQU_13018
GH79	PEQU_01961
GH79	PEQU_04071
GH79	PEQU_04072
GH79	PEQU_08027
GH79	PEQU_12077
GH79	PEQU_12974
GH79	PEQU_13488
GH79	PEQU_23337
GH79	PEQU_42272
GH81	PEQU_27282
GH81	PEQU_39991
GH81	PEQU_41471
GH85	PEQU_08845
GH89	PEQU_10518
GH9	PEQU_00334
GH9	PEQU_01567
GH9	PEQU_01616
GH9	PEQU_02292
GH9	PEQU_04584
GH9	PEQU_06201
GH9	PEQU_06921
GH9	PEQU_10572
GH9	PEQU_11173
GH9	PEQU_13224
GH9	PEQU_18282
GH9	PEQU_20278
GH95	PEQU_19058
GT1	PEQU_00011
GT1	PEQU_00032
GT1	PEQU_00183
GT1	PEQU_00211
GT1	PEQU_00214
GT1	PEQU_00243
GT1	PEQU_00340
GT1	PEQU_01384
GT1	PEQU_01406
GT1	PEQU_02076
GT1	PEQU_02555
GT1	PEQU_02556
GT1	PEQU_02719
GT1	PEQU_02773
GT1	PEQU_03646
GT1	PEQU_03647
GT1	PEQU_03648
GT1	PEQU_03786
GT1	PEQU_03937
GT1	PEQU_04395
GT1	PEQU_04422
GT1	PEQU_05389
GT1	PEQU_06326
GT1	PEQU_06803
GT1	PEQU_08244
GT1	PEQU_08391
GT1	PEQU_08585
GT1	PEQU_08749
GT1	PEQU_08891
GT1	PEQU_09801
GT1	PEQU_10092
GT1	PEQU_11222
GT1	PEQU_11225
GT1	PEQU_11226
GT1	PEQU_12598
GT1	PEQU_12670
GT1	PEQU_12671
GT1	PEQU_15772
GT1	PEQU_16374
GT1	PEQU_16387
GT1	PEQU_16402
GT1	PEQU_16406
GT1	PEQU_16853
GT1	PEQU_17545
GT1	PEQU_17942
GT1	PEQU_19383
GT1	PEQU_19593
GT1	PEQU_21556
GT1	PEQU_22280
GT1	PEQU_22537
GT1	PEQU_23232
GT1	PEQU_23233
GT1	PEQU_24401
GT1	PEQU_24848
GT1	PEQU_25179
GT1	PEQU_30136
GT1	PEQU_31463
GT1	PEQU_31701
GT1	PEQU_31703
GT1	PEQU_31706
GT1	PEQU_33193
GT1	PEQU_33266
GT1	PEQU_35770
GT1	PEQU_35771
GT1	PEQU_37180
GT1	PEQU_37256
GT1	PEQU_37780
GT1	PEQU_38030
GT1	PEQU_38081
GT1	PEQU_38100
GT1	PEQU_38186
GT1	PEQU_38572
GT1	PEQU_38941
GT1	PEQU_38986
GT1	PEQU_39508
GT1	PEQU_40651
GT1	PEQU_41354
GT1	PEQU_41432
GT10	PEQU_28936
GT10	PEQU_31493
GT10	PEQU_41735
GT13	PEQU_14782
GT13	PEQU_36835
GT14	PEQU_01805
GT14	PEQU_04476
GT14	PEQU_08447
GT14	PEQU_12494
GT14	PEQU_18112
GT14	PEQU_19517
GT14	PEQU_23184
GT14	PEQU_30000
GT14	PEQU_31803
GT14	PEQU_39642
GT16	PEQU_35290
GT17	PEQU_02712
GT17	PEQU_02724
GT17	PEQU_06356
GT17	PEQU_15374
GT2	PEQU_02578
GT2	PEQU_04702
GT2	PEQU_07134
GT2	PEQU_07784
GT2	PEQU_10020
GT2	PEQU_21698
GT2	PEQU_26877
GT2	PEQU_41295
GT20	PEQU_05911
GT20	PEQU_06982
GT20	PEQU_07657
GT20	PEQU_15124
GT20	PEQU_15816
GT20	PEQU_16936
GT20	PEQU_21086
GT20	PEQU_22289
GT20	PEQU_28951
GT20	PEQU_33672
GT20	PEQU_36250
GT21	PEQU_37295
GT22	PEQU_17119
GT22	PEQU_20099
GT22	PEQU_26386
GT24	PEQU_01312
GT28	PEQU_00453
GT28	PEQU_04869
GT28	PEQU_29529
GT28	PEQU_33695
GT29	PEQU_02322
GT29	PEQU_12954
GT29	PEQU_13396
GT29	PEQU_26312
GT29	PEQU_36531
GT30	PEQU_28504
GT31	PEQU_01375
GT31	PEQU_06076
GT31	PEQU_06736
GT31	PEQU_07636
GT31	PEQU_09519
GT31	PEQU_09920
GT31	PEQU_10165
GT31	PEQU_11710
GT31	PEQU_11796
GT31	PEQU_14336
GT31	PEQU_15399
GT31	PEQU_21288
GT31	PEQU_23394
GT31	PEQU_30822
GT31	PEQU_31528
GT31	PEQU_35470
GT33	PEQU_09105
GT34	PEQU_00426
GT34	PEQU_05449
GT34	PEQU_07094
GT34	PEQU_18959
GT34	PEQU_19975
GT34	PEQU_33862
GT35	PEQU_08907
GT35	PEQU_12904
GT37	PEQU_15753
GT4	PEQU_01446
GT4	PEQU_04988
GT4	PEQU_09360
GT4	PEQU_12419
GT4	PEQU_14445
GT4	PEQU_14886
GT4	PEQU_24042
GT4	PEQU_30720
GT4	PEQU_32611
GT4	PEQU_34437
GT4	PEQU_39248
GT41	PEQU_01697
GT41	PEQU_18969
GT43	PEQU_04825
GT43	PEQU_10614
GT43	PEQU_16264
GT43	PEQU_26072
GT43	PEQU_39968
GT47	PEQU_01625
GT47	PEQU_01660
GT47	PEQU_02467
GT47	PEQU_03416
GT47	PEQU_04225
GT47	PEQU_05086
GT47	PEQU_05772
GT47	PEQU_06393
GT47	PEQU_06456
GT47	PEQU_08636
GT47	PEQU_11606
GT47	PEQU_13812
GT47	PEQU_16414
GT47	PEQU_16416
GT47	PEQU_16706
GT47	PEQU_17193
GT47	PEQU_17231
GT47	PEQU_17904
GT47	PEQU_18059
GT47	PEQU_19507
GT47	PEQU_22697
GT47	PEQU_23215
GT47	PEQU_23268
GT47	PEQU_24847
GT47	PEQU_26193
GT47	PEQU_29962
GT47	PEQU_30239
GT47	PEQU_30314
GT47	PEQU_34010
GT47	PEQU_34970
GT47	PEQU_37558
GT48	PEQU_03954
GT48	PEQU_14323
GT48	PEQU_15122
GT48	PEQU_17412
GT48	PEQU_26343
GT48	PEQU_31507
GT48	PEQU_39209
GT48	PEQU_41135
GT5	PEQU_07361
GT5	PEQU_10026
GT5	PEQU_33840
GT50	PEQU_28163
GT51	PEQU_06716
GT51	PEQU_17339
GT57	PEQU_01557
GT57	PEQU_09122
GT58	PEQU_04291
GT59	PEQU_12483
GT61	PEQU_02784
GT61	PEQU_08723
GT61	PEQU_11879
GT61	PEQU_12570
GT61	PEQU_19750
GT61	PEQU_23067
GT61	PEQU_31574
GT64	PEQU_12930
GT64	PEQU_23704
GT64	PEQU_30672
GT65	PEQU_17599
GT66	PEQU_02087
GT66	PEQU_03819
GT66	PEQU_33375
GT68	PEQU_13078
GT75	PEQU_12689
GT75	PEQU_18547
GT76	PEQU_16217
GT77	PEQU_01838
GT77	PEQU_09480
GT77	PEQU_10938
GT77	PEQU_24722
GT77	PEQU_35071
GT77	PEQU_41689
GT8	PEQU_00599
GT8	PEQU_01879
GT8	PEQU_02428
GT8	PEQU_02498
GT8	PEQU_02536
GT8	PEQU_05447
GT8	PEQU_06684
GT8	PEQU_06705
GT8	PEQU_11451
GT8	PEQU_12976
GT8	PEQU_13214
GT8	PEQU_13683
GT8	PEQU_14484
GT8	PEQU_15057
GT8	PEQU_15102
GT8	PEQU_16998
GT8	PEQU_18128
GT8	PEQU_19076
GT8	PEQU_19662
GT8	PEQU_19691
GT8	PEQU_20510
GT8	PEQU_22864
GT8	PEQU_25921
GT8	PEQU_26109
GT8	PEQU_26184
GT8	PEQU_26821
GT8	PEQU_27962
GT8	PEQU_29782
GT8	PEQU_35179
GT8	PEQU_36208
GT8	PEQU_41791
GT90	PEQU_03216
GT90	PEQU_26143
GT90	PEQU_40306
GT92	PEQU_09895
GT95	PEQU_02986
GT95	PEQU_08686
GT96	PEQU_15043
PL1	PEQU_03593
PL1	PEQU_06580
PL1	PEQU_06611
PL1	PEQU_06613
PL1	PEQU_08335
PL1	PEQU_09992
PL1	PEQU_10747
PL1	PEQU_11311
PL1	PEQU_16642
PL1	PEQU_23006
PL1	PEQU_27128
PL1	PEQU_36160
PL1	PEQU_40522
PL1	PEQU_41674
PL4	PEQU_40919

## Sheet: Seit
List of predicted CAZyme genes in Setaria italica
CAZyme family	Transcript_id
AA1	SI001G15640
AA1	SI001G22790
AA1	SI001G33360
AA1	SI001G33370
AA1	SI002G01400
AA1	SI002G33630
AA1	SI003G07710
AA1	SI003G08520
AA1	SI003G20270
AA1	SI003G22090
AA1	SI003G22130
AA1	SI003G30530
AA1	SI004G00290
AA1	SI004G24340
AA1	SI004G26870
AA1	SI004G27810
AA1	SI004G29160
AA1	SI005G21530
AA1	SI005G24450
AA1	SI005G36740
AA1	SI005G37400
AA1	SI005G38600
AA1	SI005G38610
AA1	SI005G38660
AA1	SI005G39170
AA1	SI005G39180
AA1	SI005G39190
AA1	SI005G47020
AA1	SI006G05800
AA1	SI007G11980
AA1	SI008G01760
AA1	SI008G11360
AA1	SI008G20730
AA1	SI008G21450
AA1	SI008G21490
AA1	SI008G21530
AA1	SI008G21560
AA1	SI008G21570
AA1	SI008G21590
AA1	SI008G21610
AA1	SI008G21620
AA1	SI008G21650
AA1	SI008G21680
AA1	SI008G21690
AA1	SI008G21700
AA1	SI008G21730
AA1	SI008G21740
AA1	SI008G21760
AA1	SI008G21770
AA1	SI008G21780
AA1	SI008G21790
AA1	SI008G21800
AA1	SI008G21940
AA1	SI008G21950
AA1	SI008G25560
AA1	SI009G20250
AA1	SI009G41330
AA1	SI009G42760
AA1	SI009G45020
AA1	SI009G46750
AA1	SI011G00330
AA2	SI001G02360
AA2	SI001G02370
AA2	SI001G02380
AA2	SI001G02390
AA2	SI001G02410
AA2	SI001G02420
AA2	SI001G02430
AA2	SI001G08150
AA2	SI001G18140
AA2	SI001G18150
AA2	SI001G20200
AA2	SI001G29290
AA2	SI001G32850
AA2	SI001G39540
AA2	SI002G00530
AA2	SI002G24280
AA2	SI002G27320
AA2	SI002G32750
AA2	SI002G38010
AA2	SI002G41650
AA2	SI002G41660
AA2	SI002G41680
AA2	SI002G41690
AA2	SI002G41700
AA2	SI002G41710
AA2	SI002G41720
AA2	SI002G41740
AA2	SI002G41750
AA2	SI002G41830
AA2	SI002G41840
AA2	SI002G42150
AA2	SI002G44080
AA2	SI002G44090
AA2	SI002G44100
AA2	SI002G44110
AA2	SI002G44120
AA2	SI002G44130
AA2	SI002G44140
AA2	SI002G45330
AA2	SI003G00490
AA2	SI003G00500
AA2	SI003G00520
AA2	SI003G00530
AA2	SI003G02300
AA2	SI003G05300
AA2	SI003G05310
AA2	SI003G05320
AA2	SI003G05330
AA2	SI003G05340
AA2	SI003G05350
AA2	SI003G05360
AA2	SI003G05370
AA2	SI003G19290
AA2	SI003G19300
AA2	SI003G23830
AA2	SI003G23840
AA2	SI003G23850
AA2	SI003G27470
AA2	SI004G10570
AA2	SI004G12420
AA2	SI004G13590
AA2	SI004G13610
AA2	SI004G13620
AA2	SI004G14930
AA2	SI004G16750
AA2	SI004G16760
AA2	SI004G16780
AA2	SI004G17960
AA2	SI004G17970
AA2	SI004G17980
AA2	SI004G18000
AA2	SI004G25500
AA2	SI004G25510
AA2	SI004G25520
AA2	SI004G25530
AA2	SI004G26680
AA2	SI005G03090
AA2	SI005G03100
AA2	SI005G03120
AA2	SI005G03140
AA2	SI005G04630
AA2	SI005G05270
AA2	SI005G05290
AA2	SI005G05300
AA2	SI005G05320
AA2	SI005G12170
AA2	SI005G14660
AA2	SI005G15590
AA2	SI005G15600
AA2	SI005G15620
AA2	SI005G16650
AA2	SI005G17170
AA2	SI005G17560
AA2	SI005G19530
AA2	SI005G26970
AA2	SI005G30040
AA2	SI005G35120
AA2	SI005G47480
AA2	SI005G47530
AA2	SI005G47540
AA2	SI006G08740
AA2	SI006G11480
AA2	SI006G20910
AA2	SI006G22400
AA2	SI006G24130
AA2	SI007G00650
AA2	SI007G02570
AA2	SI007G10710
AA2	SI007G13370
AA2	SI007G15990
AA2	SI007G25480
AA2	SI007G27250
AA2	SI007G27840
AA2	SI007G27860
AA2	SI007G27880
AA2	SI007G28560
AA2	SI007G29170
AA2	SI007G33540
AA2	SI007G33550
AA2	SI007G33570
AA2	SI008G01480
AA2	SI008G01490
AA2	SI008G09980
AA2	SI008G10620
AA2	SI009G07960
AA2	SI009G07970
AA2	SI009G19090
AA2	SI009G19100
AA2	SI009G29100
AA2	SI009G30900
AA2	SI009G30910
AA2	SI009G30920
AA2	SI009G30930
AA2	SI009G32630
AA2	SI009G32640
AA2	SI009G32650
AA2	SI009G35260
AA2	SI009G36720
AA2	SI009G40490
AA2	SI009G40500
AA2	SI009G40530
AA2	SI009G40540
AA2	SI009G42420
AA2	SI009G45750
AA2	SI009G49350
AA2	SI009G49360
AA2	SI009G49390
AA2	SI009G55320
AA2	SI009G58100
AA2	SI009G58120
AA2	SI011G00140
AA2	SI011G00150
AA2	SI011G00160
AA2	SI011G00170
AA2	SI462G00010
AA3	SI001G24940
AA3	SI001G28290
AA3	SI002G19040
AA3	SI004G19580
AA3	SI006G13870
AA3	SI007G21160
AA3	SI009G23040
AA3	SI009G23050
AA3	SI009G23060
AA3	SI009G35900
AA3	SI009G58370
AA5	SI003G15080
AA5	SI005G27620
AA5	SI008G04820
AA5	SI009G47740
AA5	SI009G47750
AA6	SI002G00020
AA6	SI003G19160
AA6	SI005G34990
AA6	SI006G06770
AA6	SI009G25110
AA7	SI001G02490
AA7	SI001G03550
AA7	SI001G18230
AA7	SI004G18140
AA7	SI004G18150
AA7	SI004G18160
AA7	SI004G18180
AA7	SI004G24150
AA7	SI005G45970
AA7	SI006G05420
AA7	SI006G05430
AA7	SI006G05440
AA7	SI006G17370
AA7	SI006G21590
AA7	SI007G03340
AA7	SI007G17790
AA7	SI008G12640
AA7	SI008G12660
CBM22,GH10	SI002G12540
CBM22,GH10	SI005G09330
CBM22,GH10	SI009G14370
CBM43	SI002G03130
CBM43	SI002G31570
CBM43	SI002G38920
CBM43	SI002G41180
CBM43	SI003G13210
CBM43	SI004G17620
CBM43	SI004G18890
CBM43	SI005G00150
CBM43	SI005G24310
CBM43	SI005G33550
CBM43	SI005G34570
CBM43	SI006G07200
CBM43	SI007G14220
CBM43	SI007G24120
CBM43	SI009G02190
CBM43	SI009G08590
CBM43	SI009G08850
CBM43	SI009G28150
CBM43	SI009G37580
CBM43,GH17	SI001G34980
CBM43,GH17	SI002G04360
CBM43,GH17	SI002G16210
CBM43,GH17	SI002G26930
CBM43,GH17	SI002G33590
CBM43,GH17	SI002G34940
CBM43,GH17	SI002G37460
CBM43,GH17	SI003G01180
CBM43,GH17	SI005G20660
CBM43,GH17	SI005G20680
CBM43,GH17	SI005G20720
CBM43,GH17	SI005G20730
CBM43,GH17	SI005G31860
CBM43,GH17	SI006G02220
CBM43,GH17	SI006G21810
CBM43,GH17	SI008G25290
CBM43,GH17	SI009G14770
CBM43,GH17	SI009G40160
CBM43,GH17	SI009G50280
CBM45,GH13	SI005G30150
CBM49,GH9	SI003G01760
CBM49,GH9	SI003G07660
CBM49,GH9	SI005G02030
CBM53,GT5	SI006G03580
CBM53,GT5	SI006G03590
CBM53,GT5	SI007G25170
CBM57	SI001G02670
CBM57	SI001G02680
CBM57	SI002G09530
CBM57	SI002G09540
CBM57	SI002G18610
CBM57	SI002G18620
CBM57	SI004G05950
CBM57	SI006G02990
CBM57	SI007G24470
CBM57	SI007G24500
CBM57	SI007G24510
CBM57	SI007G24540
CBM57	SI007G24560
CE1	SI003G00420
CE1	SI005G45960
CE10	SI002G02120
CE10	SI002G03840
CE10	SI002G03860
CE10	SI002G03930
CE10	SI002G03940
CE10	SI002G03970
CE10	SI002G03990
CE10	SI002G04020
CE10	SI002G04030
CE10	SI002G04040
CE10	SI002G23520
CE10	SI002G23530
CE10	SI002G23540
CE10	SI002G23870
CE10	SI002G23880
CE10	SI002G23900
CE10	SI002G23920
CE10	SI002G23930
CE10	SI002G23950
CE10	SI002G23960
CE10	SI002G23970
CE10	SI002G23990
CE10	SI002G24010
CE10	SI002G24020
CE10	SI002G39370
CE10	SI002G41990
CE10	SI002G42010
CE10	SI002G42040
CE10	SI002G42050
CE10	SI003G08840
CE10	SI003G13540
CE10	SI003G24720
CE10	SI003G24950
CE10	SI003G28590
CE10	SI004G04490
CE10	SI004G04500
CE10	SI004G07840
CE10	SI004G07890
CE10	SI004G07900
CE10	SI004G07910
CE10	SI004G07920
CE10	SI004G07930
CE10	SI004G07950
CE10	SI004G28260
CE10	SI005G10950
CE10	SI005G24810
CE10	SI006G18150
CE10	SI006G18160
CE10	SI006G18170
CE10	SI006G18180
CE10	SI006G18190
CE10	SI006G18200
CE10	SI006G18210
CE10	SI006G18220
CE10	SI006G23870
CE10	SI006G23920
CE10	SI007G12230
CE10	SI007G19400
CE10	SI008G08200
CE10	SI008G08220
CE10	SI008G09010
CE10	SI008G09020
CE10	SI008G25040
CE10	SI009G06020
CE10	SI009G06030
CE10	SI009G26960
CE10	SI009G26970
CE10	SI009G27610
CE10	SI009G47760
CE10	SI009G48190
CE11	SI007G11010
CE11	SI009G50090
CE13	SI001G29870
CE13	SI002G41330
CE13	SI003G06470
CE13	SI005G08290
CE13	SI005G15440
CE13	SI005G15470
CE13	SI005G42060
CE13	SI005G42080
CE13	SI005G42090
CE13	SI005G42100
CE13	SI005G42110
CE13	SI005G48210
CE13	SI007G23240
CE13	SI009G34370
CE16	SI001G00130
CE16	SI001G13450
CE16	SI001G32150
CE16	SI003G08710
CE16	SI003G21300
CE16	SI003G24160
CE16	SI004G11570
CE16	SI004G24740
CE16	SI005G37440
CE16	SI009G18540
CE16	SI009G18560
CE6	SI001G09970
CE6	SI001G13780
CE6	SI009G00380
CE6	SI009G00390
CE6	SI009G23480
CE8	SI001G13330
CE8	SI001G28860
CE8	SI001G35790
CE8	SI001G38720
CE8	SI001G38730
CE8	SI002G22060
CE8	SI002G26350
CE8	SI002G26940
CE8	SI002G39330
CE8	SI002G42400
CE8	SI002G44040
CE8	SI002G45070
CE8	SI003G17760
CE8	SI003G34270
CE8	SI003G38040
CE8	SI003G38630
CE8	SI004G04290
CE8	SI004G28620
CE8	SI005G02350
CE8	SI005G02890
CE8	SI005G05960
CE8	SI005G18960
CE8	SI005G24460
CE8	SI005G32110
CE8	SI005G35160
CE8	SI005G41270
CE8	SI005G46220
CE8	SI006G02680
CE8	SI006G16820
CE8	SI006G16830
CE8	SI007G10900
CE8	SI007G12840
CE8	SI007G19840
CE8	SI007G26580
CE8	SI008G07430
CE8	SI008G24060
CE8	SI009G26600
CE8	SI009G38550
CE8	SI009G54140
Cellulose_synt	SI001G28010
Cellulose_synt	SI001G31430
Cellulose_synt	SI002G07890
Cellulose_synt	SI002G09750
Cellulose_synt	SI002G11520
Cellulose_synt	SI002G21500
Cellulose_synt	SI002G24970
Cellulose_synt	SI002G24990
Cellulose_synt	SI002G25000
Cellulose_synt	SI002G35620
Cellulose_synt	SI002G35630
Cellulose_synt	SI002G35640
Cellulose_synt	SI002G35650
Cellulose_synt	SI002G35660
Cellulose_synt	SI003G10250
Cellulose_synt	SI003G34070
Cellulose_synt	SI003G34080
Cellulose_synt	SI003G34750
Cellulose_synt	SI004G00870
Cellulose_synt	SI004G16120
Cellulose_synt	SI004G21600
Cellulose_synt	SI004G21840
Cellulose_synt	SI004G23000
Cellulose_synt	SI005G12260
Cellulose_synt	SI005G32620
Cellulose_synt	SI006G05190
Cellulose_synt	SI006G12210
Cellulose_synt	SI007G10360
Cellulose_synt	SI009G01990
Cellulose_synt	SI009G04170
Cellulose_synt	SI009G23370
Cellulose_synt	SI009G28290
Cellulose_synt	SI009G31750
GH1	SI002G25950
GH1	SI002G25960
GH1	SI002G27740
GH1	SI002G27760
GH1	SI002G42510
GH1	SI003G27440
GH1	SI003G27460
GH1	SI003G31300
GH1	SI004G13570
GH1	SI004G13980
GH1	SI004G26240
GH1	SI005G05780
GH1	SI005G36430
GH1	SI005G42470
GH1	SI006G11960
GH1	SI007G14060
GH1	SI007G14070
GH1	SI007G14120
GH1	SI007G17040
GH1	SI007G17070
GH1	SI007G17080
GH1	SI007G17090
GH1	SI007G17100
GH1	SI008G24050
GH1	SI009G12530
GH1	SI009G12540
GH1	SI009G50830
GH1	SI009G50840
GH10	SI003G26610
GH10	SI005G09320
GH10	SI005G22010
GH10	SI009G28100
GH10	SI009G28110
GH10	SI009G29590
GH10	SI009G48700
GH10	SI009G51660
GH10	SI009G51680
GH10	SI009G51710
GH100	SI001G10650
GH100	SI001G18970
GH100	SI001G19960
GH100	SI005G15860
GH100	SI007G09320
GH100	SI007G10610
GH100	SI008G05280
GH100	SI009G43810
GH116	SI002G11890
GH116	SI006G01160
GH116	SI008G08030
GH116	SI009G23100
GH13	SI001G18960
GH13	SI001G34450
GH13	SI002G23640
GH13	SI002G23650
GH13	SI002G23660
GH13	SI002G23680
GH13	SI002G24350
GH13	SI003G01120
GH13	SI004G19510
GH13	SI004G28760
GH13	SI004G28770
GH13	SI004G29530
GH13	SI006G18070
GH13	SI006G18080
GH13	SI006G18090
GH13	SI006G21020
GH13	SI007G08820
GH13	SI007G09290
GH13	SI008G18330
GH14	SI001G10350
GH14	SI002G13560
GH14	SI002G35060
GH14	SI002G35090
GH14	SI002G43310
GH14	SI005G00430
GH14	SI009G23590
GH14	SI009G32700
GH14	SI009G41610
GH14	SI009G56130
GH16	SI002G32100
GH16	SI002G34530
GH16	SI004G25370
GH16	SI004G25390
GH16	SI004G25410
GH16	SI006G01580
GH16	SI006G01680
GH16	SI009G31830
GH16	SI009G49000
GH17	SI001G04840
GH17	SI001G09570
GH17	SI001G19120
GH17	SI002G08970
GH17	SI002G29320
GH17	SI003G16920
GH17	SI003G17910
GH17	SI003G19520
GH17	SI003G22950
GH17	SI003G26720
GH17	SI003G26750
GH17	SI003G32410
GH17	SI004G02210
GH17	SI004G17260
GH17	SI004G22710
GH17	SI004G23540
GH17	SI005G20710
GH17	SI005G35810
GH17	SI005G39990
GH17	SI005G46000
GH17	SI005G46030
GH17	SI005G46040
GH17	SI005G46060
GH17	SI005G46070
GH17	SI005G46080
GH17	SI005G46170
GH17	SI006G11240
GH17	SI007G09460
GH17	SI008G07780
GH17	SI008G09100
GH17	SI008G16480
GH17	SI009G05860
GH17	SI009G11200
GH17	SI009G15320
GH17	SI009G28830
GH17	SI009G38640
GH17	SI009G45130
GH17	SI009G48510
GH17	SI009G49530
GH18	SI002G10560
GH18	SI005G23580
GH18	SI005G25850
GH18	SI005G28300
GH18	SI005G28590
GH18	SI005G39920
GH18	SI005G39930
GH18	SI005G39950
GH18	SI007G06940
GH18	SI008G11970
GH18	SI009G59760
GH19	SI001G23620
GH19	SI002G26410
GH19	SI003G25460
GH19	SI003G25490
GH19	SI004G29510
GH19	SI005G03460
GH19	SI006G20900
GH19	SI007G15610
GH19	SI007G15620
GH19	SI007G15630
GH19	SI007G15640
GH19	SI007G15650
GH19	SI007G15660
GH19	SI007G15670
GH19	SI009G34950
GH19	SI009G56830
GH19	SI009G56840
GH19	SI255G00010
GH2	SI003G25990
GH2	SI005G46780
GH20	SI002G37330
GH20	SI003G06170
GH20	SI003G24440
GH20	SI003G24450
GH20	SI005G41990
GH20	SI009G50350
GH27	SI002G16730
GH27	SI002G44240
GH27	SI009G21270
GH28	SI001G01490
GH28	SI001G05170
GH28	SI001G10300
GH28	SI001G35590
GH28	SI002G07810
GH28	SI002G09390
GH28	SI002G22380
GH28	SI002G25800
GH28	SI002G35460
GH28	SI002G35930
GH28	SI003G12650
GH28	SI003G13440
GH28	SI003G16450
GH28	SI003G16460
GH28	SI003G30890
GH28	SI004G00460
GH28	SI004G14840
GH28	SI004G17930
GH28	SI004G22320
GH28	SI004G22350
GH28	SI004G22360
GH28	SI005G03050
GH28	SI005G15780
GH28	SI005G18460
GH28	SI005G20200
GH28	SI005G23560
GH28	SI005G23860
GH28	SI005G24570
GH28	SI005G39310
GH28	SI005G42000
GH28	SI006G00740
GH28	SI006G11300
GH28	SI006G23690
GH28	SI007G20490
GH28	SI008G07550
GH28	SI008G22600
GH28	SI009G02170
GH28	SI009G04180
GH28	SI009G04200
GH28	SI009G04210
GH28	SI009G14260
GH28	SI009G50500
GH28	SI009G57750
GH29	SI002G28570
GH29	SI007G20350
GH3	SI001G10190
GH3	SI001G10200
GH3	SI001G10210
GH3	SI001G10220
GH3	SI001G33590
GH3	SI003G22650
GH3	SI003G28720
GH3	SI005G03040
GH3	SI005G06840
GH3	SI005G34250
GH3	SI007G18440
GH3	SI007G26530
GH3	SI008G10600
GH3	SI008G10710
GH3	SI008G10730
GH3	SI008G21100
GH3	SI008G23440
GH3	SI009G08960
GH3	SI009G08990
GH3	SI009G09000
GH31	SI002G11470
GH31	SI004G27070
GH31	SI005G04800
GH31	SI005G09050
GH31	SI009G50520
GH32	SI001G19230
GH32	SI003G02880
GH32	SI003G02890
GH32	SI003G02900
GH32	SI003G02910
GH32	SI005G47800
GH32	SI007G09580
GH32	SI007G09600
GH32	SI007G09610
GH32	SI007G09620
GH32	SI007G18820
GH32	SI009G10100
GH33	SI002G33920
GH33	SI002G33940
GH35	SI001G03510
GH35	SI002G29680
GH35	SI003G16740
GH35	SI003G23690
GH35	SI003G23700
GH35	SI003G31090
GH35	SI004G24120
GH35	SI005G26520
GH35	SI005G40960
GH35	SI005G40970
GH35	SI006G24140
GH35	SI009G48000
GH35	SI009G54530
GH37	SI009G36200
GH38	SI004G10850
GH38	SI008G13880
GH38	SI009G30010
GH38	SI009G30030
GH43	SI005G41200
GH43	SI009G51800
GH47	SI001G32860
GH47	SI003G07510
GH47	SI005G34410
GH47	SI006G01810
GH47	SI007G23540
GH5	SI001G22950
GH5	SI001G34550
GH5	SI003G08460
GH5	SI003G29470
GH5	SI004G08820
GH5	SI004G13770
GH5	SI005G26680
GH5	SI005G32350
GH5	SI006G18610
GH5	SI007G05410
GH5	SI007G14560
GH5	SI007G14570
GH5	SI007G31070
GH5	SI009G02120
GH5	SI009G27620
GH5	SI009G27630
GH5	SI009G27680
GH51	SI002G44820
GH51	SI004G23820
GH51	SI007G31790
GH51	SI007G31810
GH51	SI008G07970
GH51	SI008G07980
GH51	SI009G43530
GH63	SI005G44190
GH77	SI002G40790
GH77	SI002G43200
GH77	SI009G54840
GH79	SI001G37000
GH79	SI003G37480
GH79	SI004G05410
GH79	SI009G51000
GH81	SI002G19710
GH85	SI003G28570
GH89	SI007G27240
GH89	SI009G41110
GH9	SI001G08950
GH9	SI001G10980
GH9	SI001G32200
GH9	SI001G32630
GH9	SI001G35430
GH9	SI002G20140
GH9	SI002G29100
GH9	SI002G29390
GH9	SI003G05050
GH9	SI004G10940
GH9	SI004G11490
GH9	SI004G28930
GH9	SI005G02330
GH9	SI006G08530
GH9	SI006G13490
GH9	SI006G15180
GH9	SI007G11410
GH9	SI007G15840
GH9	SI007G15850
GH9	SI009G10000
GH9	SI009G42950
GH95	SI009G28310
GH95	SI009G28320
GH95	SI009G28340
GH95	SI009G28350
GT1	SI001G01880
GT1	SI001G02250
GT1	SI001G02260
GT1	SI001G02270
GT1	SI001G04110
GT1	SI001G04310
GT1	SI001G04320
GT1	SI001G04330
GT1	SI001G04350
GT1	SI001G04360
GT1	SI001G06020
GT1	SI001G09290
GT1	SI001G12820
GT1	SI001G12830
GT1	SI001G12840
GT1	SI001G12860
GT1	SI001G17370
GT1	SI001G21880
GT1	SI001G21890
GT1	SI001G21900
GT1	SI001G22470
GT1	SI001G25610
GT1	SI001G31600
GT1	SI001G33830
GT1	SI001G33840
GT1	SI001G33850
GT1	SI002G03280
GT1	SI002G04790
GT1	SI002G07390
GT1	SI002G07400
GT1	SI002G07440
GT1	SI002G09000
GT1	SI002G09020
GT1	SI002G09050
GT1	SI002G09060
GT1	SI002G09080
GT1	SI002G09090
GT1	SI002G09110
GT1	SI002G09130
GT1	SI002G09260
GT1	SI002G10030
GT1	SI002G10600
GT1	SI002G11430
GT1	SI002G18260
GT1	SI002G18320
GT1	SI002G19680
GT1	SI002G28220
GT1	SI002G28230
GT1	SI002G28260
GT1	SI002G28280
GT1	SI002G28310
GT1	SI002G32520
GT1	SI002G32540
GT1	SI002G32550
GT1	SI002G33200
GT1	SI002G33220
GT1	SI002G33230
GT1	SI002G33240
GT1	SI002G33250
GT1	SI002G33260
GT1	SI002G33270
GT1	SI002G35980
GT1	SI002G35990
GT1	SI002G40440
GT1	SI002G42980
GT1	SI002G43800
GT1	SI003G07750
GT1	SI003G08830
GT1	SI003G15690
GT1	SI003G17400
GT1	SI003G17410
GT1	SI003G17440
GT1	SI003G17450
GT1	SI003G19220
GT1	SI003G19240
GT1	SI003G19250
GT1	SI003G19260
GT1	SI003G19710
GT1	SI003G19720
GT1	SI003G29380
GT1	SI003G38230
GT1	SI004G04400
GT1	SI004G04610
GT1	SI004G08210
GT1	SI004G08240
GT1	SI004G09080
GT1	SI004G09680
GT1	SI004G12300
GT1	SI004G12340
GT1	SI004G12860
GT1	SI004G12870
GT1	SI004G12880
GT1	SI004G18090
GT1	SI004G23340
GT1	SI004G23350
GT1	SI004G23450
GT1	SI005G12440
GT1	SI005G12460
GT1	SI005G12760
GT1	SI005G23600
GT1	SI005G23620
GT1	SI005G23630
GT1	SI005G24620
GT1	SI005G28200
GT1	SI005G29050
GT1	SI005G31480
GT1	SI005G31490
GT1	SI005G31510
GT1	SI005G31520
GT1	SI005G31540
GT1	SI005G31560
GT1	SI005G31570
GT1	SI005G31580
GT1	SI005G31590
GT1	SI005G31600
GT1	SI005G31620
GT1	SI005G31900
GT1	SI005G36020
GT1	SI005G36030
GT1	SI005G40250
GT1	SI005G40260
GT1	SI006G04740
GT1	SI006G07150
GT1	SI006G07160
GT1	SI006G10170
GT1	SI006G10460
GT1	SI006G15840
GT1	SI006G16490
GT1	SI006G19120
GT1	SI006G19130
GT1	SI007G01730
GT1	SI007G03470
GT1	SI007G04120
GT1	SI007G04140
GT1	SI007G05520
GT1	SI007G05570
GT1	SI007G07070
GT1	SI007G08240
GT1	SI007G12410
GT1	SI007G14530
GT1	SI007G16570
GT1	SI007G17810
GT1	SI007G17820
GT1	SI007G17840
GT1	SI007G17850
GT1	SI007G17970
GT1	SI007G20060
GT1	SI007G20080
GT1	SI007G20090
GT1	SI007G20100
GT1	SI007G20110
GT1	SI007G27190
GT1	SI007G32630
GT1	SI007G32640
GT1	SI008G09090
GT1	SI008G09110
GT1	SI008G13720
GT1	SI008G15730
GT1	SI008G15750
GT1	SI008G17880
GT1	SI008G19990
GT1	SI008G20010
GT1	SI008G20020
GT1	SI008G20030
GT1	SI008G24110
GT1	SI008G24140
GT1	SI009G02850
GT1	SI009G02860
GT1	SI009G02880
GT1	SI009G04540
GT1	SI009G08430
GT1	SI009G08440
GT1	SI009G08450
GT1	SI009G08460
GT1	SI009G08470
GT1	SI009G08480
GT1	SI009G08490
GT1	SI009G08500
GT1	SI009G08510
GT1	SI009G08520
GT1	SI009G08540
GT1	SI009G08550
GT1	SI009G09400
GT1	SI009G11140
GT1	SI009G12590
GT1	SI009G12600
GT1	SI009G12610
GT1	SI009G13200
GT1	SI009G13300
GT1	SI009G16750
GT1	SI009G18770
GT1	SI009G24290
GT1	SI009G24610
GT1	SI009G27670
GT1	SI009G30770
GT1	SI009G37250
GT1	SI009G42220
GT1	SI009G50960
GT1	SI009G55870
GT1	SI175G00010
GT10	SI006G18050
GT10	SI007G29560
GT13	SI004G27820
GT14	SI003G03580
GT14	SI003G41960
GT14	SI004G22940
GT14	SI005G08530
GT14	SI005G14310
GT14	SI005G34300
GT14	SI006G06450
GT14	SI007G05030
GT14	SI009G13330
GT14	SI009G25050
GT14	SI009G46560
GT14	SI009G55880
GT16	SI001G36830
GT17	SI001G22830
GT17	SI003G39760
GT17	SI007G14380
GT2	SI001G05650
GT2	SI001G33090
GT2	SI002G02470
GT2	SI002G13970
GT2	SI002G41020
GT2	SI003G18560
GT2	SI004G10030
GT2	SI004G21450
GT2	SI005G33840
GT2	SI006G09340
GT2	SI009G01720
GT2	SI009G02910
GT2	SI009G03160
GT2	SI009G07320
GT2	SI009G26570
GT2	SI009G39710
GT20	SI001G11360
GT20	SI001G36210
GT20	SI002G19640
GT20	SI002G20280
GT20	SI003G18030
GT20	SI005G31220
GT20	SI005G32570
GT20	SI006G14490
GT20	SI006G16610
GT20	SI009G50060
GT21	SI005G43070
GT22	SI001G12360
GT22	SI002G16080
GT22	SI005G14830
GT24	SI009G23080
GT28	SI001G37050
GT28	SI002G21580
GT28	SI005G18420
GT28	SI006G10940
GT29	SI001G11580
GT29	SI005G39840
GT29	SI007G16600
GT29	SI007G33190
GT29	SI008G03240
GT29	SI008G03250
GT29	SI008G16190
GT30	SI005G39730
GT31	SI001G08040
GT31	SI001G21250
GT31	SI001G21810
GT31	SI001G35860
GT31	SI001G35870
GT31	SI002G07020
GT31	SI002G07070
GT31	SI002G22010
GT31	SI002G22020
GT31	SI002G23270
GT31	SI003G11250
GT31	SI003G15740
GT31	SI003G23790
GT31	SI003G40590
GT31	SI004G04360
GT31	SI004G05530
GT31	SI004G06810
GT31	SI004G09980
GT31	SI004G26840
GT31	SI005G15740
GT31	SI005G41100
GT31	SI006G07290
GT31	SI006G08280
GT31	SI006G13440
GT31	SI009G04590
GT31	SI009G04620
GT31	SI009G13270
GT31	SI009G18680
GT33	SI009G53410
GT34	SI001G18990
GT34	SI002G11310
GT34	SI007G32930
GT34	SI007G32940
GT34	SI008G03140
GT34	SI008G03150
GT34	SI008G14820
GT34	SI008G14830
GT34	SI008G14840
GT34	SI008G14850
GT34	SI008G14900
GT34	SI009G44360
GT34	SI009G44370
GT34	SI009G44380
GT34	SI009G44880
GT35	SI005G39330
GT35	SI009G08380
GT37	SI001G12690
GT37	SI001G12700
GT37	SI001G34340
GT37	SI001G34360
GT37	SI001G34400
GT37	SI001G34410
GT37	SI001G34420
GT37	SI002G01610
GT37	SI002G10250
GT37	SI002G23710
GT37	SI004G08090
GT37	SI004G08100
GT37	SI004G08110
GT37	SI004G08120
GT37	SI004G08130
GT37	SI004G08150
GT37	SI004G08160
GT37	SI004G08170
GT37	SI007G12160
GT37	SI007G12170
GT37	SI007G12190
GT4	SI001G06340
GT4	SI001G37500
GT4	SI001G39400
GT4	SI004G04220
GT4	SI004G20640
GT4	SI004G29780
GT4	SI005G09860
GT4	SI005G43990
GT4	SI006G05760
GT4	SI006G10950
GT4	SI007G22350
GT4	SI008G08250
GT4	SI009G38390
GT4	SI009G40010
GT4	SI009G42350
GT4	SI009G47070
GT4	SI011G00420
GT41	SI006G25030
GT43	SI002G45290
GT43	SI003G04560
GT43	SI003G15010
GT43	SI004G26070
GT43	SI005G04360
GT43	SI005G11120
GT43	SI005G27560
GT43	SI007G00500
GT43	SI007G27180
GT43	SI009G45610
GT47	SI001G06130
GT47	SI001G13610
GT47	SI001G18530
GT47	SI001G24270
GT47	SI002G06480
GT47	SI002G36470
GT47	SI003G03330
GT47	SI003G09610
GT47	SI003G16050
GT47	SI003G16060
GT47	SI003G22110
GT47	SI003G33440
GT47	SI004G05590
GT47	SI004G24080
GT47	SI005G03700
GT47	SI005G07460
GT47	SI005G24740
GT47	SI005G36310
GT47	SI005G39530
GT47	SI005G44200
GT47	SI005G44830
GT47	SI005G44840
GT47	SI005G44850
GT47	SI006G16070
GT47	SI007G08380
GT47	SI007G21240
GT47	SI007G31500
GT47	SI008G00750
GT47	SI009G07570
GT47	SI009G23820
GT47	SI009G23840
GT47	SI009G23850
GT47	SI009G23860
GT47	SI009G23870
GT47	SI009G33850
GT47	SI009G43210
GT47	SI009G53740
GT47	SI009G55920
GT47	SI009G55930
GT47	SI009G55940
GT47	SI009G59360
GT48	SI001G02110
GT48	SI001G39490
GT48	SI002G01940
GT48	SI004G05180
GT48	SI004G29720
GT48	SI005G19250
GT48	SI005G19270
GT48	SI005G27310
GT48	SI005G32890
GT48	SI009G30100
GT48	SI009G57410
GT48	SI009G58300
GT5	SI001G33100
GT5	SI001G37480
GT5	SI002G11190
GT5	SI003G17060
GT5	SI004G00750
GT5	SI004G02230
GT5	SI004G06590
GT5	SI004G10020
GT5	SI009G24990
GT50	SI002G13090
GT57	SI001G28870
GT57	SI009G42930
GT58	SI005G12100
GT59	SI007G16400
GT61	SI001G09880
GT61	SI001G14830
GT61	SI001G18750
GT61	SI001G19600
GT61	SI001G35680
GT61	SI002G42610
GT61	SI003G11290
GT61	SI003G25970
GT61	SI004G14830
GT61	SI004G15150
GT61	SI004G15170
GT61	SI004G15180
GT61	SI004G15190
GT61	SI004G17010
GT61	SI004G17020
GT61	SI004G17490
GT61	SI004G28090
GT61	SI004G28200
GT61	SI005G06750
GT61	SI005G08190
GT61	SI005G08230
GT61	SI005G08240
GT61	SI005G08250
GT61	SI005G08260
GT61	SI005G08270
GT61	SI005G08280
GT61	SI005G08300
GT61	SI005G08310
GT61	SI005G08320
GT61	SI005G08340
GT61	SI005G08890
GT61	SI005G18030
GT61	SI005G47000
GT61	SI009G28630
GT64	SI003G16660
GT64	SI004G28020
GT64	SI006G21040
GT64	SI009G13830
GT65	SI001G07650
GT66	SI003G01730
GT66	SI003G17880
GT66	SI005G32290
GT68	SI002G37090
GT75	SI002G39190
GT75	SI003G02570
GT75	SI009G17800
GT76	SI003G36850
GT77	SI001G28750
GT77	SI001G35090
GT77	SI002G10650
GT77	SI002G27080
GT77	SI002G27090
GT77	SI002G27100
GT77	SI002G27110
GT77	SI002G38090
GT77	SI003G26320
GT77	SI005G44130
GT77	SI005G44140
GT77	SI005G44150
GT77	SI005G44160
GT77	SI005G44170
GT77	SI005G44180
GT77	SI006G22130
GT77	SI007G22020
GT77	SI008G13110
GT77	SI009G01090
GT77	SI009G01100
GT77	SI009G10510
GT77	SI009G18280
GT77	SI009G27990
GT77	SI009G36670
GT77	SI009G57210
GT8	SI001G17700
GT8	SI001G32710
GT8	SI001G33180
GT8	SI002G25270
GT8	SI002G29210
GT8	SI002G42260
GT8	SI002G44440
GT8	SI002G44750
GT8	SI003G20280
GT8	SI003G23890
GT8	SI003G37490
GT8	SI004G09840
GT8	SI004G10910
GT8	SI005G31030
GT8	SI005G39540
GT8	SI005G41260
GT8	SI006G11280
GT8	SI006G19460
GT8	SI007G17410
GT8	SI007G18460
GT8	SI007G26210
GT8	SI007G31360
GT8	SI008G00860
GT8	SI008G17370
GT8	SI009G13440
GT8	SI009G14100
GT8	SI009G37840
GT8	SI009G40960
GT8	SI009G42900
GT8	SI009G43770
GT8	SI009G44710
GT8	SI009G50990
GT8	SI009G53140
GT90	SI001G26230
GT90	SI003G03780
GT90	SI003G29150
GT90	SI004G07090
GT90	SI004G07100
GT90	SI006G00200
GT90	SI007G03550
GT90	SI007G18710
GT90	SI007G18720
GT90	SI009G38690
GT90	SI009G53280
GT92	SI001G30570
GT92	SI004G21580
GT95	SI003G26360
GT95	SI005G04510
GT96	SI005G42970
PL1	SI001G03990
PL1	SI003G32610
PL1	SI004G03260
PL1	SI004G23740
PL1	SI005G38170
PL1	SI006G10710
PL1	SI007G01920
PL1	SI007G29130
PL1	SI009G23990
PL4	SI003G11800
PL4	SI006G24850
PL4	SI007G31850
PL4	SI008G00380
PL4	SI008G13200

[truncated: 3 more sheets: Sobi, Soly, Vivi]
